# Supplementary material for: Aeolian sediment transport on Io from lava–frost interactions
Source: Nat Commun. 2022 Apr 19;13:2076. doi: 10.1038/s41467-022-29682-x (PMC9018742; doi:10.1038/s41467-022-29682-x)
Supplement: Supplementary file 3 — Source Data [file 41467_2022_29682_MOESM3_ESM.zip]

Archive with 23 entries (23 files):
- fig_1a_log10_Re.csv
- fig_1a_log10_X.csv
- fig_1a_log10_Y.csv
- fig_1b_1c_log10_Re.csv
- fig_1b_log10_X.csv
- fig_1b_log10_Y.csv
- fig_1c_log10_Y.csv
- fig_1c_X.csv
- fig_2a_log10_P_basal.csv
- fig_2a_log10_P_boil.csv
- fig_2a_log10_P_sublmn.csv
- fig_2a_T_melt.csv
- fig_2a_T_sublmn.csv
- fig_4_log10_d.csv
- fig_4_outgas.csv
- fig_4_ut_basalt.csv
- fig_4_ut_so2.csv
- fig_6_x.csv
- fig_6_z_avg_vals.csv
- fig_6_z.csv
- fig_6_z_feature_inds.csv
- galileo_ssi_image_ids.txt
- pds_data_query.txt
