# Supplementary material for: Aeolian sediment transport on Io from lava–frost interactions
Source: Nat Commun. 2022 Apr 19;13:2076. doi: 10.1038/s41467-022-29682-x (PMC9018742; doi:10.1038/s41467-022-29682-x)
Supplement: Supplementary file 3 — Source Data [file 41467_2022_29682_MOESM3_ESM.zip › fig_1a_log10_Re.csv]

-7.0861	-6.9195	-6.7528	-6.5861	-6.4195	-6.2528	-6.0861	-5.9195	-5.7528	-5.5861	-5.4195	-5.2528	-5.0861	-4.9195	-4.7528	-4.5861	-4.4195	-4.2528	-4.0861	-3.9195	-3.7528	-3.5861	-3.4195	-3.2528	-3.0861
-7.0249	-6.8582	-6.6916	-6.5249	-6.3582	-6.1916	-6.0249	-5.8582	-5.6916	-5.5249	-5.3582	-5.1916	-5.0249	-4.8582	-4.6916	-4.5249	-4.3582	-4.1916	-4.0249	-3.8582	-3.6916	-3.5249	-3.3582	-3.1916	-3.0249
-6.9637	-6.7970	-6.6303	-6.4637	-6.2970	-6.1303	-5.9637	-5.7970	-5.6303	-5.4637	-5.2970	-5.1303	-4.9637	-4.7970	-4.6303	-4.4637	-4.2970	-4.1303	-3.9637	-3.7970	-3.6303	-3.4637	-3.2970	-3.1303	-2.9637
-6.9024	-6.7358	-6.5691	-6.4024	-6.2358	-6.0691	-5.9024	-5.7358	-5.5691	-5.4024	-5.2358	-5.0691	-4.9024	-4.7358	-4.5691	-4.4024	-4.2358	-4.0691	-3.9024	-3.7358	-3.5691	-3.4024	-3.2358	-3.0691	-2.9024
-6.8412	-6.6746	-6.5079	-6.3412	-6.1746	-6.0079	-5.8412	-5.6746	-5.5079	-5.3412	-5.1746	-5.0079	-4.8412	-4.6746	-4.5079	-4.3412	-4.1746	-4.0079	-3.8412	-3.6746	-3.5079	-3.3412	-3.1746	-3.0079	-2.8412
-6.7800	-6.6133	-6.4467	-6.2800	-6.1133	-5.9467	-5.7800	-5.6133	-5.4467	-5.2800	-5.1133	-4.9467	-4.7800	-4.6133	-4.4467	-4.2800	-4.1133	-3.9467	-3.7800	-3.6133	-3.4467	-3.2800	-3.1133	-2.9467	-2.7800
-6.7188	-6.5521	-6.3854	-6.2188	-6.0521	-5.8854	-5.7188	-5.5521	-5.3854	-5.2188	-5.0521	-4.8854	-4.7188	-4.5521	-4.3854	-4.2188	-4.0521	-3.8854	-3.7188	-3.5521	-3.3854	-3.2188	-3.0521	-2.8854	-2.7188
-6.6575	-6.4909	-6.3242	-6.1575	-5.9909	-5.8242	-5.6575	-5.4909	-5.3242	-5.1575	-4.9909	-4.8242	-4.6575	-4.4909	-4.3242	-4.1575	-3.9909	-3.8242	-3.6575	-3.4909	-3.3242	-3.1575	-2.9909	-2.8242	-2.6575
-6.5963	-6.4297	-6.2630	-6.0963	-5.9297	-5.7630	-5.5963	-5.4297	-5.2630	-5.0963	-4.9297	-4.7630	-4.5963	-4.4297	-4.2630	-4.0963	-3.9297	-3.7630	-3.5963	-3.4297	-3.2630	-3.0963	-2.9297	-2.7630	-2.5963
-6.5351	-6.3684	-6.2018	-6.0351	-5.8684	-5.7018	-5.5351	-5.3684	-5.2018	-5.0351	-4.8684	-4.7018	-4.5351	-4.3684	-4.2018	-4.0351	-3.8684	-3.7018	-3.5351	-3.3684	-3.2018	-3.0351	-2.8684	-2.7018	-2.5351
-6.4739	-6.3072	-6.1405	-5.9739	-5.8072	-5.6405	-5.4739	-5.3072	-5.1405	-4.9739	-4.8072	-4.6405	-4.4739	-4.3072	-4.1405	-3.9739	-3.8072	-3.6405	-3.4739	-3.3072	-3.1405	-2.9739	-2.8072	-2.6405	-2.4739
-6.4126	-6.2460	-6.0793	-5.9126	-5.7460	-5.5793	-5.4126	-5.2460	-5.0793	-4.9126	-4.7460	-4.5793	-4.4126	-4.2460	-4.0793	-3.9126	-3.7460	-3.5793	-3.4126	-3.2460	-3.0793	-2.9126	-2.7460	-2.5793	-2.4126
-6.3514	-6.1848	-6.0181	-5.8514	-5.6848	-5.5181	-5.3514	-5.1848	-5.0181	-4.8514	-4.6848	-4.5181	-4.3514	-4.1848	-4.0181	-3.8514	-3.6848	-3.5181	-3.3514	-3.1848	-3.0181	-2.8514	-2.6848	-2.5181	-2.3514
-6.2902	-6.1235	-5.9569	-5.7902	-5.6235	-5.4569	-5.2902	-5.1235	-4.9569	-4.7902	-4.6235	-4.4569	-4.2902	-4.1235	-3.9569	-3.7902	-3.6235	-3.4569	-3.2902	-3.1235	-2.9569	-2.7902	-2.6235	-2.4569	-2.2902
-6.2290	-6.0623	-5.8956	-5.7290	-5.5623	-5.3956	-5.2290	-5.0623	-4.8956	-4.7290	-4.5623	-4.3956	-4.2290	-4.0623	-3.8956	-3.7290	-3.5623	-3.3956	-3.2290	-3.0623	-2.8956	-2.7290	-2.5623	-2.3956	-2.2290
-6.1678	-6.0011	-5.8344	-5.6678	-5.5011	-5.3344	-5.1678	-5.0011	-4.8344	-4.6678	-4.5011	-4.3344	-4.1678	-4.0011	-3.8344	-3.6678	-3.5011	-3.3344	-3.1678	-3.0011	-2.8344	-2.6678	-2.5011	-2.3344	-2.1678
-6.1065	-5.9399	-5.7732	-5.6065	-5.4399	-5.2732	-5.1065	-4.9399	-4.7732	-4.6065	-4.4399	-4.2732	-4.1065	-3.9399	-3.7732	-3.6065	-3.4399	-3.2732	-3.1065	-2.9399	-2.7732	-2.6065	-2.4399	-2.2732	-2.1065
-6.0453	-5.8786	-5.7120	-5.5453	-5.3786	-5.2120	-5.0453	-4.8786	-4.7120	-4.5453	-4.3786	-4.2120	-4.0453	-3.8786	-3.7120	-3.5453	-3.3786	-3.2120	-3.0453	-2.8786	-2.7120	-2.5453	-2.3786	-2.2120	-2.0453
-5.9841	-5.8174	-5.6507	-5.4841	-5.3174	-5.1507	-4.9841	-4.8174	-4.6507	-4.4841	-4.3174	-4.1507	-3.9841	-3.8174	-3.6507	-3.4841	-3.3174	-3.1507	-2.9841	-2.8174	-2.6507	-2.4841	-2.3174	-2.1507	-1.9841
-5.9229	-5.7562	-5.5895	-5.4229	-5.2562	-5.0895	-4.9229	-4.7562	-4.5895	-4.4229	-4.2562	-4.0895	-3.9229	-3.7562	-3.5895	-3.4229	-3.2562	-3.0895	-2.9229	-2.7562	-2.5895	-2.4229	-2.2562	-2.0895	-1.9229
-5.8616	-5.6950	-5.5283	-5.3616	-5.1950	-5.0283	-4.8616	-4.6950	-4.5283	-4.3616	-4.1950	-4.0283	-3.8616	-3.6950	-3.5283	-3.3616	-3.1950	-3.0283	-2.8616	-2.6950	-2.5283	-2.3616	-2.1950	-2.0283	-1.8616
-5.8004	-5.6337	-5.4671	-5.3004	-5.1337	-4.9671	-4.8004	-4.6337	-4.4671	-4.3004	-4.1337	-3.9671	-3.8004	-3.6337	-3.4671	-3.3004	-3.1337	-2.9671	-2.8004	-2.6337	-2.4671	-2.3004	-2.1337	-1.9671	-1.8004
-5.7392	-5.5725	-5.4058	-5.2392	-5.0725	-4.9058	-4.7392	-4.5725	-4.4058	-4.2392	-4.0725	-3.9058	-3.7392	-3.5725	-3.4058	-3.2392	-3.0725	-2.9058	-2.7392	-2.5725	-2.4058	-2.2392	-2.0725	-1.9058	-1.7392
-5.6780	-5.5113	-5.3446	-5.1780	-5.0113	-4.8446	-4.6780	-4.5113	-4.3446	-4.1780	-4.0113	-3.8446	-3.6780	-3.5113	-3.3446	-3.1780	-3.0113	-2.8446	-2.6780	-2.5113	-2.3446	-2.1780	-2.0113	-1.8446	-1.6780
-5.6167	-5.4501	-5.2834	-5.1167	-4.9501	-4.7834	-4.6167	-4.4501	-4.2834	-4.1167	-3.9501	-3.7834	-3.6167	-3.4501	-3.2834	-3.1167	-2.9501	-2.7834	-2.6167	-2.4501	-2.2834	-2.1167	-1.9501	-1.7834	-1.6167
-5.5555	-5.3888	-5.2222	-5.0555	-4.8888	-4.7222	-4.5555	-4.3888	-4.2222	-4.0555	-3.8888	-3.7222	-3.5555	-3.3888	-3.2222	-3.0555	-2.8888	-2.7222	-2.5555	-2.3888	-2.2222	-2.0555	-1.8888	-1.7222	-1.5555
-5.4943	-5.3276	-5.1609	-4.9943	-4.8276	-4.6609	-4.4943	-4.3276	-4.1609	-3.9943	-3.8276	-3.6609	-3.4943	-3.3276	-3.1609	-2.9943	-2.8276	-2.6609	-2.4943	-2.3276	-2.1609	-1.9943	-1.8276	-1.6609	-1.4943
-5.4331	-5.2664	-5.0997	-4.9331	-4.7664	-4.5997	-4.4331	-4.2664	-4.0997	-3.9331	-3.7664	-3.5997	-3.4331	-3.2664	-3.0997	-2.9331	-2.7664	-2.5997	-2.4331	-2.2664	-2.0997	-1.9331	-1.7664	-1.5997	-1.4331
-5.3718	-5.2052	-5.0385	-4.8718	-4.7052	-4.5385	-4.3718	-4.2052	-4.0385	-3.8718	-3.7052	-3.5385	-3.3718	-3.2052	-3.0385	-2.8718	-2.7052	-2.5385	-2.3718	-2.2052	-2.0385	-1.8718	-1.7052	-1.5385	-1.3718
-5.3106	-5.1439	-4.9773	-4.8106	-4.6439	-4.4773	-4.3106	-4.1439	-3.9773	-3.8106	-3.6439	-3.4773	-3.3106	-3.1439	-2.9773	-2.8106	-2.6439	-2.4773	-2.3106	-2.1439	-1.9773	-1.8106	-1.6439	-1.4773	-1.3106
-5.2494	-5.0827	-4.9161	-4.7494	-4.5827	-4.4161	-4.2494	-4.0827	-3.9161	-3.7494	-3.5827	-3.4161	-3.2494	-3.0827	-2.9161	-2.7494	-2.5827	-2.4161	-2.2494	-2.0827	-1.9161	-1.7494	-1.5827	-1.4161	-1.2494
-5.1882	-5.0215	-4.8548	-4.6882	-4.5215	-4.3548	-4.1882	-4.0215	-3.8548	-3.6882	-3.5215	-3.3548	-3.1882	-3.0215	-2.8548	-2.6882	-2.5215	-2.3548	-2.1882	-2.0215	-1.8548	-1.6882	-1.5215	-1.3548	-1.1882
-5.1269	-4.9603	-4.7936	-4.6269	-4.4603	-4.2936	-4.1269	-3.9603	-3.7936	-3.6269	-3.4603	-3.2936	-3.1269	-2.9603	-2.7936	-2.6269	-2.4603	-2.2936	-2.1269	-1.9603	-1.7936	-1.6269	-1.4603	-1.2936	-1.1269
-5.0657	-4.8990	-4.7324	-4.5657	-4.3990	-4.2324	-4.0657	-3.8990	-3.7324	-3.5657	-3.3990	-3.2324	-3.0657	-2.8990	-2.7324	-2.5657	-2.3990	-2.2324	-2.0657	-1.8990	-1.7324	-1.5657	-1.3990	-1.2324	-1.0657
-5.0045	-4.8378	-4.6712	-4.5045	-4.3378	-4.1712	-4.0045	-3.8378	-3.6712	-3.5045	-3.3378	-3.1712	-3.0045	-2.8378	-2.6712	-2.5045	-2.3378	-2.1712	-2.0045	-1.8378	-1.6712	-1.5045	-1.3378	-1.1712	-1.0045
-4.9433	-4.7766	-4.6099	-4.4433	-4.2766	-4.1099	-3.9433	-3.7766	-3.6099	-3.4433	-3.2766	-3.1099	-2.9433	-2.7766	-2.6099	-2.4433	-2.2766	-2.1099	-1.9433	-1.7766	-1.6099	-1.4433	-1.2766	-1.1099	-0.9433
-4.8820	-4.7154	-4.5487	-4.3820	-4.2154	-4.0487	-3.8820	-3.7154	-3.5487	-3.3820	-3.2154	-3.0487	-2.8820	-2.7154	-2.5487	-2.3820	-2.2154	-2.0487	-1.8820	-1.7154	-1.5487	-1.3820	-1.2154	-1.0487	-0.8820
-4.8208	-4.6541	-4.4875	-4.3208	-4.1541	-3.9875	-3.8208	-3.6541	-3.4875	-3.3208	-3.1541	-2.9875	-2.8208	-2.6541	-2.4875	-2.3208	-2.1541	-1.9875	-1.8208	-1.6541	-1.4875	-1.3208	-1.1541	-0.9875	-0.8208
-4.7596	-4.5929	-4.4263	-4.2596	-4.0929	-3.9263	-3.7596	-3.5929	-3.4263	-3.2596	-3.0929	-2.9263	-2.7596	-2.5929	-2.4263	-2.2596	-2.0929	-1.9263	-1.7596	-1.5929	-1.4263	-1.2596	-1.0929	-0.9263	-0.7596
-4.6984	-4.5317	-4.3650	-4.1984	-4.0317	-3.8650	-3.6984	-3.5317	-3.3650	-3.1984	-3.0317	-2.8650	-2.6984	-2.5317	-2.3650	-2.1984	-2.0317	-1.8650	-1.6984	-1.5317	-1.3650	-1.1984	-1.0317	-0.8650	-0.6984
-4.6371	-4.4705	-4.3038	-4.1371	-3.9705	-3.8038	-3.6371	-3.4705	-3.3038	-3.1371	-2.9705	-2.8038	-2.6371	-2.4705	-2.3038	-2.1371	-1.9705	-1.8038	-1.6371	-1.4705	-1.3038	-1.1371	-0.9705	-0.8038	-0.6371
-4.5759	-4.4092	-4.2426	-4.0759	-3.9092	-3.7426	-3.5759	-3.4092	-3.2426	-3.0759	-2.9092	-2.7426	-2.5759	-2.4092	-2.2426	-2.0759	-1.9092	-1.7426	-1.5759	-1.4092	-1.2426	-1.0759	-0.9092	-0.7426	-0.5759
-4.5147	-4.3480	-4.1814	-4.0147	-3.8480	-3.6814	-3.5147	-3.3480	-3.1814	-3.0147	-2.8480	-2.6814	-2.5147	-2.3480	-2.1814	-2.0147	-1.8480	-1.6814	-1.5147	-1.3480	-1.1814	-1.0147	-0.8480	-0.6814	-0.5147
-4.4535	-4.2868	-4.1201	-3.9535	-3.7868	-3.6201	-3.4535	-3.2868	-3.1201	-2.9535	-2.7868	-2.6201	-2.4535	-2.2868	-2.1201	-1.9535	-1.7868	-1.6201	-1.4535	-1.2868	-1.1201	-0.9535	-0.7868	-0.6201	-0.4535
-4.3922	-4.2256	-4.0589	-3.8922	-3.7256	-3.5589	-3.3922	-3.2256	-3.0589	-2.8922	-2.7256	-2.5589	-2.3922	-2.2256	-2.0589	-1.8922	-1.7256	-1.5589	-1.3922	-1.2256	-1.0589	-0.8922	-0.7256	-0.5589	-0.3922
-4.3310	-4.1643	-3.9977	-3.8310	-3.6643	-3.4977	-3.3310	-3.1643	-2.9977	-2.8310	-2.6643	-2.4977	-2.3310	-2.1643	-1.9977	-1.8310	-1.6643	-1.4977	-1.3310	-1.1643	-0.9977	-0.8310	-0.6643	-0.4977	-0.3310
-4.2698	-4.1031	-3.9365	-3.7698	-3.6031	-3.4365	-3.2698	-3.1031	-2.9365	-2.7698	-2.6031	-2.4365	-2.2698	-2.1031	-1.9365	-1.7698	-1.6031	-1.4365	-1.2698	-1.1031	-0.9365	-0.7698	-0.6031	-0.4365	-0.2698
-4.2086	-4.0419	-3.8752	-3.7086	-3.5419	-3.3752	-3.2086	-3.0419	-2.8752	-2.7086	-2.5419	-2.3752	-2.2086	-2.0419	-1.8752	-1.7086	-1.5419	-1.3752	-1.2086	-1.0419	-0.8752	-0.7086	-0.5419	-0.3752	-0.2086
-4.1473	-3.9807	-3.8140	-3.6473	-3.4807	-3.3140	-3.1473	-2.9807	-2.8140	-2.6473	-2.4807	-2.3140	-2.1473	-1.9807	-1.8140	-1.6473	-1.4807	-1.3140	-1.1473	-0.9807	-0.8140	-0.6473	-0.4807	-0.3140	-0.1473
-4.0861	-3.9195	-3.7528	-3.5861	-3.4195	-3.2528	-3.0861	-2.9195	-2.7528	-2.5861	-2.4195	-2.2528	-2.0861	-1.9195	-1.7528	-1.5861	-1.4195	-1.2528	-1.0861	-0.9195	-0.7528	-0.5861	-0.4195	-0.2528	-0.0861
