# Supplementary material for: Aeolian sediment transport on Io from lava–frost interactions
Source: Nat Commun. 2022 Apr 19;13:2076. doi: 10.1038/s41467-022-29682-x (PMC9018742; doi:10.1038/s41467-022-29682-x)
Supplement: Supplementary file 3 — Source Data [file 41467_2022_29682_MOESM3_ESM.zip › fig_1a_log10_X.csv]

-12.0000	-11.8333	-11.6667	-11.5000	-11.3333	-11.1667	-11.0000	-10.8333	-10.6667	-10.5000	-10.3333	-10.1667	-10.0000	-9.8333	-9.6667	-9.5000	-9.3333	-9.1667	-9.0000	-8.8333	-8.6667	-8.5000	-8.3333	-8.1667	-8.0000
-12.0000	-11.8333	-11.6667	-11.5000	-11.3333	-11.1667	-11.0000	-10.8333	-10.6667	-10.5000	-10.3333	-10.1667	-10.0000	-9.8333	-9.6667	-9.5000	-9.3333	-9.1667	-9.0000	-8.8333	-8.6667	-8.5000	-8.3333	-8.1667	-8.0000
-12.0000	-11.8333	-11.6667	-11.5000	-11.3333	-11.1667	-11.0000	-10.8333	-10.6667	-10.5000	-10.3333	-10.1667	-10.0000	-9.8333	-9.6667	-9.5000	-9.3333	-9.1667	-9.0000	-8.8333	-8.6667	-8.5000	-8.3333	-8.1667	-8.0000
-12.0000	-11.8333	-11.6667	-11.5000	-11.3333	-11.1667	-11.0000	-10.8333	-10.6667	-10.5000	-10.3333	-10.1667	-10.0000	-9.8333	-9.6667	-9.5000	-9.3333	-9.1667	-9.0000	-8.8333	-8.6667	-8.5000	-8.3333	-8.1667	-8.0000
-12.0000	-11.8333	-11.6667	-11.5000	-11.3333	-11.1667	-11.0000	-10.8333	-10.6667	-10.5000	-10.3333	-10.1667	-10.0000	-9.8333	-9.6667	-9.5000	-9.3333	-9.1667	-9.0000	-8.8333	-8.6667	-8.5000	-8.3333	-8.1667	-8.0000
-12.0000	-11.8333	-11.6667	-11.5000	-11.3333	-11.1667	-11.0000	-10.8333	-10.6667	-10.5000	-10.3333	-10.1667	-10.0000	-9.8333	-9.6667	-9.5000	-9.3333	-9.1667	-9.0000	-8.8333	-8.6667	-8.5000	-8.3333	-8.1667	-8.0000
-12.0000	-11.8333	-11.6667	-11.5000	-11.3333	-11.1667	-11.0000	-10.8333	-10.6667	-10.5000	-10.3333	-10.1667	-10.0000	-9.8333	-9.6667	-9.5000	-9.3333	-9.1667	-9.0000	-8.8333	-8.6667	-8.5000	-8.3333	-8.1667	-8.0000
-12.0000	-11.8333	-11.6667	-11.5000	-11.3333	-11.1667	-11.0000	-10.8333	-10.6667	-10.5000	-10.3333	-10.1667	-10.0000	-9.8333	-9.6667	-9.5000	-9.3333	-9.1667	-9.0000	-8.8333	-8.6667	-8.5000	-8.3333	-8.1667	-8.0000
-12.0000	-11.8333	-11.6667	-11.5000	-11.3333	-11.1667	-11.0000	-10.8333	-10.6667	-10.5000	-10.3333	-10.1667	-10.0000	-9.8333	-9.6667	-9.5000	-9.3333	-9.1667	-9.0000	-8.8333	-8.6667	-8.5000	-8.3333	-8.1667	-8.0000
-12.0000	-11.8333	-11.6667	-11.5000	-11.3333	-11.1667	-11.0000	-10.8333	-10.6667	-10.5000	-10.3333	-10.1667	-10.0000	-9.8333	-9.6667	-9.5000	-9.3333	-9.1667	-9.0000	-8.8333	-8.6667	-8.5000	-8.3333	-8.1667	-8.0000
-12.0000	-11.8333	-11.6667	-11.5000	-11.3333	-11.1667	-11.0000	-10.8333	-10.6667	-10.5000	-10.3333	-10.1667	-10.0000	-9.8333	-9.6667	-9.5000	-9.3333	-9.1667	-9.0000	-8.8333	-8.6667	-8.5000	-8.3333	-8.1667	-8.0000
-12.0000	-11.8333	-11.6667	-11.5000	-11.3333	-11.1667	-11.0000	-10.8333	-10.6667	-10.5000	-10.3333	-10.1667	-10.0000	-9.8333	-9.6667	-9.5000	-9.3333	-9.1667	-9.0000	-8.8333	-8.6667	-8.5000	-8.3333	-8.1667	-8.0000
-12.0000	-11.8333	-11.6667	-11.5000	-11.3333	-11.1667	-11.0000	-10.8333	-10.6667	-10.5000	-10.3333	-10.1667	-10.0000	-9.8333	-9.6667	-9.5000	-9.3333	-9.1667	-9.0000	-8.8333	-8.6667	-8.5000	-8.3333	-8.1667	-8.0000
-12.0000	-11.8333	-11.6667	-11.5000	-11.3333	-11.1667	-11.0000	-10.8333	-10.6667	-10.5000	-10.3333	-10.1667	-10.0000	-9.8333	-9.6667	-9.5000	-9.3333	-9.1667	-9.0000	-8.8333	-8.6667	-8.5000	-8.3333	-8.1667	-8.0000
-12.0000	-11.8333	-11.6667	-11.5000	-11.3333	-11.1667	-11.0000	-10.8333	-10.6667	-10.5000	-10.3333	-10.1667	-10.0000	-9.8333	-9.6667	-9.5000	-9.3333	-9.1667	-9.0000	-8.8333	-8.6667	-8.5000	-8.3333	-8.1667	-8.0000
-12.0000	-11.8333	-11.6667	-11.5000	-11.3333	-11.1667	-11.0000	-10.8333	-10.6667	-10.5000	-10.3333	-10.1667	-10.0000	-9.8333	-9.6667	-9.5000	-9.3333	-9.1667	-9.0000	-8.8333	-8.6667	-8.5000	-8.3333	-8.1667	-8.0000
-12.0000	-11.8333	-11.6667	-11.5000	-11.3333	-11.1667	-11.0000	-10.8333	-10.6667	-10.5000	-10.3333	-10.1667	-10.0000	-9.8333	-9.6667	-9.5000	-9.3333	-9.1667	-9.0000	-8.8333	-8.6667	-8.5000	-8.3333	-8.1667	-8.0000
-12.0000	-11.8333	-11.6667	-11.5000	-11.3333	-11.1667	-11.0000	-10.8333	-10.6667	-10.5000	-10.3333	-10.1667	-10.0000	-9.8333	-9.6667	-9.5000	-9.3333	-9.1667	-9.0000	-8.8333	-8.6667	-8.5000	-8.3333	-8.1667	-8.0000
-12.0000	-11.8333	-11.6667	-11.5000	-11.3333	-11.1667	-11.0000	-10.8333	-10.6667	-10.5000	-10.3333	-10.1667	-10.0000	-9.8333	-9.6667	-9.5000	-9.3333	-9.1667	-9.0000	-8.8333	-8.6667	-8.5000	-8.3333	-8.1667	-8.0000
-12.0000	-11.8333	-11.6667	-11.5000	-11.3333	-11.1667	-11.0000	-10.8333	-10.6667	-10.5000	-10.3333	-10.1667	-10.0000	-9.8333	-9.6667	-9.5000	-9.3333	-9.1667	-9.0000	-8.8333	-8.6667	-8.5000	-8.3333	-8.1667	-8.0000
-12.0000	-11.8333	-11.6667	-11.5000	-11.3333	-11.1667	-11.0000	-10.8333	-10.6667	-10.5000	-10.3333	-10.1667	-10.0000	-9.8333	-9.6667	-9.5000	-9.3333	-9.1667	-9.0000	-8.8333	-8.6667	-8.5000	-8.3333	-8.1667	-8.0000
-12.0000	-11.8333	-11.6667	-11.5000	-11.3333	-11.1667	-11.0000	-10.8333	-10.6667	-10.5000	-10.3333	-10.1667	-10.0000	-9.8333	-9.6667	-9.5000	-9.3333	-9.1667	-9.0000	-8.8333	-8.6667	-8.5000	-8.3333	-8.1667	-8.0000
-12.0000	-11.8333	-11.6667	-11.5000	-11.3333	-11.1667	-11.0000	-10.8333	-10.6667	-10.5000	-10.3333	-10.1667	-10.0000	-9.8333	-9.6667	-9.5000	-9.3333	-9.1667	-9.0000	-8.8333	-8.6667	-8.5000	-8.3333	-8.1667	-8.0000
-12.0000	-11.8333	-11.6667	-11.5000	-11.3333	-11.1667	-11.0000	-10.8333	-10.6667	-10.5000	-10.3333	-10.1667	-10.0000	-9.8333	-9.6667	-9.5000	-9.3333	-9.1667	-9.0000	-8.8333	-8.6667	-8.5000	-8.3333	-8.1667	-8.0000
-12.0000	-11.8333	-11.6667	-11.5000	-11.3333	-11.1667	-11.0000	-10.8333	-10.6667	-10.5000	-10.3333	-10.1667	-10.0000	-9.8333	-9.6667	-9.5000	-9.3333	-9.1667	-9.0000	-8.8333	-8.6667	-8.5000	-8.3333	-8.1667	-8.0000
-12.0000	-11.8333	-11.6667	-11.5000	-11.3333	-11.1667	-11.0000	-10.8333	-10.6667	-10.5000	-10.3333	-10.1667	-10.0000	-9.8333	-9.6667	-9.5000	-9.3333	-9.1667	-9.0000	-8.8333	-8.6667	-8.5000	-8.3333	-8.1667	-8.0000
-12.0000	-11.8333	-11.6667	-11.5000	-11.3333	-11.1667	-11.0000	-10.8333	-10.6667	-10.5000	-10.3333	-10.1667	-10.0000	-9.8333	-9.6667	-9.5000	-9.3333	-9.1667	-9.0000	-8.8333	-8.6667	-8.5000	-8.3333	-8.1667	-8.0000
-12.0000	-11.8333	-11.6667	-11.5000	-11.3333	-11.1667	-11.0000	-10.8333	-10.6667	-10.5000	-10.3333	-10.1667	-10.0000	-9.8333	-9.6667	-9.5000	-9.3333	-9.1667	-9.0000	-8.8333	-8.6667	-8.5000	-8.3333	-8.1667	-8.0000
-12.0000	-11.8333	-11.6667	-11.5000	-11.3333	-11.1667	-11.0000	-10.8333	-10.6667	-10.5000	-10.3333	-10.1667	-10.0000	-9.8333	-9.6667	-9.5000	-9.3333	-9.1667	-9.0000	-8.8333	-8.6667	-8.5000	-8.3333	-8.1667	-8.0000
-12.0000	-11.8333	-11.6667	-11.5000	-11.3333	-11.1667	-11.0000	-10.8333	-10.6667	-10.5000	-10.3333	-10.1667	-10.0000	-9.8333	-9.6667	-9.5000	-9.3333	-9.1667	-9.0000	-8.8333	-8.6667	-8.5000	-8.3333	-8.1667	-8.0000
-12.0000	-11.8333	-11.6667	-11.5000	-11.3333	-11.1667	-11.0000	-10.8333	-10.6667	-10.5000	-10.3333	-10.1667	-10.0000	-9.8333	-9.6667	-9.5000	-9.3333	-9.1667	-9.0000	-8.8333	-8.6667	-8.5000	-8.3333	-8.1667	-8.0000
-12.0000	-11.8333	-11.6667	-11.5000	-11.3333	-11.1667	-11.0000	-10.8333	-10.6667	-10.5000	-10.3333	-10.1667	-10.0000	-9.8333	-9.6667	-9.5000	-9.3333	-9.1667	-9.0000	-8.8333	-8.6667	-8.5000	-8.3333	-8.1667	-8.0000
-12.0000	-11.8333	-11.6667	-11.5000	-11.3333	-11.1667	-11.0000	-10.8333	-10.6667	-10.5000	-10.3333	-10.1667	-10.0000	-9.8333	-9.6667	-9.5000	-9.3333	-9.1667	-9.0000	-8.8333	-8.6667	-8.5000	-8.3333	-8.1667	-8.0000
-12.0000	-11.8333	-11.6667	-11.5000	-11.3333	-11.1667	-11.0000	-10.8333	-10.6667	-10.5000	-10.3333	-10.1667	-10.0000	-9.8333	-9.6667	-9.5000	-9.3333	-9.1667	-9.0000	-8.8333	-8.6667	-8.5000	-8.3333	-8.1667	-8.0000
-12.0000	-11.8333	-11.6667	-11.5000	-11.3333	-11.1667	-11.0000	-10.8333	-10.6667	-10.5000	-10.3333	-10.1667	-10.0000	-9.8333	-9.6667	-9.5000	-9.3333	-9.1667	-9.0000	-8.8333	-8.6667	-8.5000	-8.3333	-8.1667	-8.0000
-12.0000	-11.8333	-11.6667	-11.5000	-11.3333	-11.1667	-11.0000	-10.8333	-10.6667	-10.5000	-10.3333	-10.1667	-10.0000	-9.8333	-9.6667	-9.5000	-9.3333	-9.1667	-9.0000	-8.8333	-8.6667	-8.5000	-8.3333	-8.1667	-8.0000
-12.0000	-11.8333	-11.6667	-11.5000	-11.3333	-11.1667	-11.0000	-10.8333	-10.6667	-10.5000	-10.3333	-10.1667	-10.0000	-9.8333	-9.6667	-9.5000	-9.3333	-9.1667	-9.0000	-8.8333	-8.6667	-8.5000	-8.3333	-8.1667	-8.0000
-12.0000	-11.8333	-11.6667	-11.5000	-11.3333	-11.1667	-11.0000	-10.8333	-10.6667	-10.5000	-10.3333	-10.1667	-10.0000	-9.8333	-9.6667	-9.5000	-9.3333	-9.1667	-9.0000	-8.8333	-8.6667	-8.5000	-8.3333	-8.1667	-8.0000
-12.0000	-11.8333	-11.6667	-11.5000	-11.3333	-11.1667	-11.0000	-10.8333	-10.6667	-10.5000	-10.3333	-10.1667	-10.0000	-9.8333	-9.6667	-9.5000	-9.3333	-9.1667	-9.0000	-8.8333	-8.6667	-8.5000	-8.3333	-8.1667	-8.0000
-12.0000	-11.8333	-11.6667	-11.5000	-11.3333	-11.1667	-11.0000	-10.8333	-10.6667	-10.5000	-10.3333	-10.1667	-10.0000	-9.8333	-9.6667	-9.5000	-9.3333	-9.1667	-9.0000	-8.8333	-8.6667	-8.5000	-8.3333	-8.1667	-8.0000
-12.0000	-11.8333	-11.6667	-11.5000	-11.3333	-11.1667	-11.0000	-10.8333	-10.6667	-10.5000	-10.3333	-10.1667	-10.0000	-9.8333	-9.6667	-9.5000	-9.3333	-9.1667	-9.0000	-8.8333	-8.6667	-8.5000	-8.3333	-8.1667	-8.0000
-12.0000	-11.8333	-11.6667	-11.5000	-11.3333	-11.1667	-11.0000	-10.8333	-10.6667	-10.5000	-10.3333	-10.1667	-10.0000	-9.8333	-9.6667	-9.5000	-9.3333	-9.1667	-9.0000	-8.8333	-8.6667	-8.5000	-8.3333	-8.1667	-8.0000
-12.0000	-11.8333	-11.6667	-11.5000	-11.3333	-11.1667	-11.0000	-10.8333	-10.6667	-10.5000	-10.3333	-10.1667	-10.0000	-9.8333	-9.6667	-9.5000	-9.3333	-9.1667	-9.0000	-8.8333	-8.6667	-8.5000	-8.3333	-8.1667	-8.0000
-12.0000	-11.8333	-11.6667	-11.5000	-11.3333	-11.1667	-11.0000	-10.8333	-10.6667	-10.5000	-10.3333	-10.1667	-10.0000	-9.8333	-9.6667	-9.5000	-9.3333	-9.1667	-9.0000	-8.8333	-8.6667	-8.5000	-8.3333	-8.1667	-8.0000
-12.0000	-11.8333	-11.6667	-11.5000	-11.3333	-11.1667	-11.0000	-10.8333	-10.6667	-10.5000	-10.3333	-10.1667	-10.0000	-9.8333	-9.6667	-9.5000	-9.3333	-9.1667	-9.0000	-8.8333	-8.6667	-8.5000	-8.3333	-8.1667	-8.0000
-12.0000	-11.8333	-11.6667	-11.5000	-11.3333	-11.1667	-11.0000	-10.8333	-10.6667	-10.5000	-10.3333	-10.1667	-10.0000	-9.8333	-9.6667	-9.5000	-9.3333	-9.1667	-9.0000	-8.8333	-8.6667	-8.5000	-8.3333	-8.1667	-8.0000
-12.0000	-11.8333	-11.6667	-11.5000	-11.3333	-11.1667	-11.0000	-10.8333	-10.6667	-10.5000	-10.3333	-10.1667	-10.0000	-9.8333	-9.6667	-9.5000	-9.3333	-9.1667	-9.0000	-8.8333	-8.6667	-8.5000	-8.3333	-8.1667	-8.0000
-12.0000	-11.8333	-11.6667	-11.5000	-11.3333	-11.1667	-11.0000	-10.8333	-10.6667	-10.5000	-10.3333	-10.1667	-10.0000	-9.8333	-9.6667	-9.5000	-9.3333	-9.1667	-9.0000	-8.8333	-8.6667	-8.5000	-8.3333	-8.1667	-8.0000
-12.0000	-11.8333	-11.6667	-11.5000	-11.3333	-11.1667	-11.0000	-10.8333	-10.6667	-10.5000	-10.3333	-10.1667	-10.0000	-9.8333	-9.6667	-9.5000	-9.3333	-9.1667	-9.0000	-8.8333	-8.6667	-8.5000	-8.3333	-8.1667	-8.0000
-12.0000	-11.8333	-11.6667	-11.5000	-11.3333	-11.1667	-11.0000	-10.8333	-10.6667	-10.5000	-10.3333	-10.1667	-10.0000	-9.8333	-9.6667	-9.5000	-9.3333	-9.1667	-9.0000	-8.8333	-8.6667	-8.5000	-8.3333	-8.1667	-8.0000
