# Supplementary material for: Aeolian sediment transport on Io from lava–frost interactions
Source: Nat Commun. 2022 Apr 19;13:2076. doi: 10.1038/s41467-022-29682-x (PMC9018742; doi:10.1038/s41467-022-29682-x)
Supplement: Supplementary file 3 — Source Data [file 41467_2022_29682_MOESM3_ESM.zip › fig_1a_log10_Y.csv]

-3.0000	-3.0000	-3.0000	-3.0000	-3.0000	-3.0000	-3.0000	-3.0000	-3.0000	-3.0000	-3.0000	-3.0000	-3.0000	-3.0000	-3.0000	-3.0000	-3.0000	-3.0000	-3.0000	-3.0000	-3.0000	-3.0000	-3.0000	-3.0000	-3.0000
-2.9388	-2.9388	-2.9388	-2.9388	-2.9388	-2.9388	-2.9388	-2.9388	-2.9388	-2.9388	-2.9388	-2.9388	-2.9388	-2.9388	-2.9388	-2.9388	-2.9388	-2.9388	-2.9388	-2.9388	-2.9388	-2.9388	-2.9388	-2.9388	-2.9388
-2.8776	-2.8776	-2.8776	-2.8776	-2.8776	-2.8776	-2.8776	-2.8776	-2.8776	-2.8776	-2.8776	-2.8776	-2.8776	-2.8776	-2.8776	-2.8776	-2.8776	-2.8776	-2.8776	-2.8776	-2.8776	-2.8776	-2.8776	-2.8776	-2.8776
-2.8163	-2.8163	-2.8163	-2.8163	-2.8163	-2.8163	-2.8163	-2.8163	-2.8163	-2.8163	-2.8163	-2.8163	-2.8163	-2.8163	-2.8163	-2.8163	-2.8163	-2.8163	-2.8163	-2.8163	-2.8163	-2.8163	-2.8163	-2.8163	-2.8163
-2.7551	-2.7551	-2.7551	-2.7551	-2.7551	-2.7551	-2.7551	-2.7551	-2.7551	-2.7551	-2.7551	-2.7551	-2.7551	-2.7551	-2.7551	-2.7551	-2.7551	-2.7551	-2.7551	-2.7551	-2.7551	-2.7551	-2.7551	-2.7551	-2.7551
-2.6939	-2.6939	-2.6939	-2.6939	-2.6939	-2.6939	-2.6939	-2.6939	-2.6939	-2.6939	-2.6939	-2.6939	-2.6939	-2.6939	-2.6939	-2.6939	-2.6939	-2.6939	-2.6939	-2.6939	-2.6939	-2.6939	-2.6939	-2.6939	-2.6939
-2.6327	-2.6327	-2.6327	-2.6327	-2.6327	-2.6327	-2.6327	-2.6327	-2.6327	-2.6327	-2.6327	-2.6327	-2.6327	-2.6327	-2.6327	-2.6327	-2.6327	-2.6327	-2.6327	-2.6327	-2.6327	-2.6327	-2.6327	-2.6327	-2.6327
-2.5714	-2.5714	-2.5714	-2.5714	-2.5714	-2.5714	-2.5714	-2.5714	-2.5714	-2.5714	-2.5714	-2.5714	-2.5714	-2.5714	-2.5714	-2.5714	-2.5714	-2.5714	-2.5714	-2.5714	-2.5714	-2.5714	-2.5714	-2.5714	-2.5714
-2.5102	-2.5102	-2.5102	-2.5102	-2.5102	-2.5102	-2.5102	-2.5102	-2.5102	-2.5102	-2.5102	-2.5102	-2.5102	-2.5102	-2.5102	-2.5102	-2.5102	-2.5102	-2.5102	-2.5102	-2.5102	-2.5102	-2.5102	-2.5102	-2.5102
-2.4490	-2.4490	-2.4490	-2.4490	-2.4490	-2.4490	-2.4490	-2.4490	-2.4490	-2.4490	-2.4490	-2.4490	-2.4490	-2.4490	-2.4490	-2.4490	-2.4490	-2.4490	-2.4490	-2.4490	-2.4490	-2.4490	-2.4490	-2.4490	-2.4490
-2.3878	-2.3878	-2.3878	-2.3878	-2.3878	-2.3878	-2.3878	-2.3878	-2.3878	-2.3878	-2.3878	-2.3878	-2.3878	-2.3878	-2.3878	-2.3878	-2.3878	-2.3878	-2.3878	-2.3878	-2.3878	-2.3878	-2.3878	-2.3878	-2.3878
-2.3265	-2.3265	-2.3265	-2.3265	-2.3265	-2.3265	-2.3265	-2.3265	-2.3265	-2.3265	-2.3265	-2.3265	-2.3265	-2.3265	-2.3265	-2.3265	-2.3265	-2.3265	-2.3265	-2.3265	-2.3265	-2.3265	-2.3265	-2.3265	-2.3265
-2.2653	-2.2653	-2.2653	-2.2653	-2.2653	-2.2653	-2.2653	-2.2653	-2.2653	-2.2653	-2.2653	-2.2653	-2.2653	-2.2653	-2.2653	-2.2653	-2.2653	-2.2653	-2.2653	-2.2653	-2.2653	-2.2653	-2.2653	-2.2653	-2.2653
-2.2041	-2.2041	-2.2041	-2.2041	-2.2041	-2.2041	-2.2041	-2.2041	-2.2041	-2.2041	-2.2041	-2.2041	-2.2041	-2.2041	-2.2041	-2.2041	-2.2041	-2.2041	-2.2041	-2.2041	-2.2041	-2.2041	-2.2041	-2.2041	-2.2041
-2.1429	-2.1429	-2.1429	-2.1429	-2.1429	-2.1429	-2.1429	-2.1429	-2.1429	-2.1429	-2.1429	-2.1429	-2.1429	-2.1429	-2.1429	-2.1429	-2.1429	-2.1429	-2.1429	-2.1429	-2.1429	-2.1429	-2.1429	-2.1429	-2.1429
-2.0816	-2.0816	-2.0816	-2.0816	-2.0816	-2.0816	-2.0816	-2.0816	-2.0816	-2.0816	-2.0816	-2.0816	-2.0816	-2.0816	-2.0816	-2.0816	-2.0816	-2.0816	-2.0816	-2.0816	-2.0816	-2.0816	-2.0816	-2.0816	-2.0816
-2.0204	-2.0204	-2.0204	-2.0204	-2.0204	-2.0204	-2.0204	-2.0204	-2.0204	-2.0204	-2.0204	-2.0204	-2.0204	-2.0204	-2.0204	-2.0204	-2.0204	-2.0204	-2.0204	-2.0204	-2.0204	-2.0204	-2.0204	-2.0204	-2.0204
-1.9592	-1.9592	-1.9592	-1.9592	-1.9592	-1.9592	-1.9592	-1.9592	-1.9592	-1.9592	-1.9592	-1.9592	-1.9592	-1.9592	-1.9592	-1.9592	-1.9592	-1.9592	-1.9592	-1.9592	-1.9592	-1.9592	-1.9592	-1.9592	-1.9592
-1.8980	-1.8980	-1.8980	-1.8980	-1.8980	-1.8980	-1.8980	-1.8980	-1.8980	-1.8980	-1.8980	-1.8980	-1.8980	-1.8980	-1.8980	-1.8980	-1.8980	-1.8980	-1.8980	-1.8980	-1.8980	-1.8980	-1.8980	-1.8980	-1.8980
-1.8367	-1.8367	-1.8367	-1.8367	-1.8367	-1.8367	-1.8367	-1.8367	-1.8367	-1.8367	-1.8367	-1.8367	-1.8367	-1.8367	-1.8367	-1.8367	-1.8367	-1.8367	-1.8367	-1.8367	-1.8367	-1.8367	-1.8367	-1.8367	-1.8367
-1.7755	-1.7755	-1.7755	-1.7755	-1.7755	-1.7755	-1.7755	-1.7755	-1.7755	-1.7755	-1.7755	-1.7755	-1.7755	-1.7755	-1.7755	-1.7755	-1.7755	-1.7755	-1.7755	-1.7755	-1.7755	-1.7755	-1.7755	-1.7755	-1.7755
-1.7143	-1.7143	-1.7143	-1.7143	-1.7143	-1.7143	-1.7143	-1.7143	-1.7143	-1.7143	-1.7143	-1.7143	-1.7143	-1.7143	-1.7143	-1.7143	-1.7143	-1.7143	-1.7143	-1.7143	-1.7143	-1.7143	-1.7143	-1.7143	-1.7143
-1.6531	-1.6531	-1.6531	-1.6531	-1.6531	-1.6531	-1.6531	-1.6531	-1.6531	-1.6531	-1.6531	-1.6531	-1.6531	-1.6531	-1.6531	-1.6531	-1.6531	-1.6531	-1.6531	-1.6531	-1.6531	-1.6531	-1.6531	-1.6531	-1.6531
-1.5918	-1.5918	-1.5918	-1.5918	-1.5918	-1.5918	-1.5918	-1.5918	-1.5918	-1.5918	-1.5918	-1.5918	-1.5918	-1.5918	-1.5918	-1.5918	-1.5918	-1.5918	-1.5918	-1.5918	-1.5918	-1.5918	-1.5918	-1.5918	-1.5918
-1.5306	-1.5306	-1.5306	-1.5306	-1.5306	-1.5306	-1.5306	-1.5306	-1.5306	-1.5306	-1.5306	-1.5306	-1.5306	-1.5306	-1.5306	-1.5306	-1.5306	-1.5306	-1.5306	-1.5306	-1.5306	-1.5306	-1.5306	-1.5306	-1.5306
-1.4694	-1.4694	-1.4694	-1.4694	-1.4694	-1.4694	-1.4694	-1.4694	-1.4694	-1.4694	-1.4694	-1.4694	-1.4694	-1.4694	-1.4694	-1.4694	-1.4694	-1.4694	-1.4694	-1.4694	-1.4694	-1.4694	-1.4694	-1.4694	-1.4694
-1.4082	-1.4082	-1.4082	-1.4082	-1.4082	-1.4082	-1.4082	-1.4082	-1.4082	-1.4082	-1.4082	-1.4082	-1.4082	-1.4082	-1.4082	-1.4082	-1.4082	-1.4082	-1.4082	-1.4082	-1.4082	-1.4082	-1.4082	-1.4082	-1.4082
-1.3469	-1.3469	-1.3469	-1.3469	-1.3469	-1.3469	-1.3469	-1.3469	-1.3469	-1.3469	-1.3469	-1.3469	-1.3469	-1.3469	-1.3469	-1.3469	-1.3469	-1.3469	-1.3469	-1.3469	-1.3469	-1.3469	-1.3469	-1.3469	-1.3469
-1.2857	-1.2857	-1.2857	-1.2857	-1.2857	-1.2857	-1.2857	-1.2857	-1.2857	-1.2857	-1.2857	-1.2857	-1.2857	-1.2857	-1.2857	-1.2857	-1.2857	-1.2857	-1.2857	-1.2857	-1.2857	-1.2857	-1.2857	-1.2857	-1.2857
-1.2245	-1.2245	-1.2245	-1.2245	-1.2245	-1.2245	-1.2245	-1.2245	-1.2245	-1.2245	-1.2245	-1.2245	-1.2245	-1.2245	-1.2245	-1.2245	-1.2245	-1.2245	-1.2245	-1.2245	-1.2245	-1.2245	-1.2245	-1.2245	-1.2245
-1.1633	-1.1633	-1.1633	-1.1633	-1.1633	-1.1633	-1.1633	-1.1633	-1.1633	-1.1633	-1.1633	-1.1633	-1.1633	-1.1633	-1.1633	-1.1633	-1.1633	-1.1633	-1.1633	-1.1633	-1.1633	-1.1633	-1.1633	-1.1633	-1.1633
-1.1020	-1.1020	-1.1020	-1.1020	-1.1020	-1.1020	-1.1020	-1.1020	-1.1020	-1.1020	-1.1020	-1.1020	-1.1020	-1.1020	-1.1020	-1.1020	-1.1020	-1.1020	-1.1020	-1.1020	-1.1020	-1.1020	-1.1020	-1.1020	-1.1020
-1.0408	-1.0408	-1.0408	-1.0408	-1.0408	-1.0408	-1.0408	-1.0408	-1.0408	-1.0408	-1.0408	-1.0408	-1.0408	-1.0408	-1.0408	-1.0408	-1.0408	-1.0408	-1.0408	-1.0408	-1.0408	-1.0408	-1.0408	-1.0408	-1.0408
-0.9796	-0.9796	-0.9796	-0.9796	-0.9796	-0.9796	-0.9796	-0.9796	-0.9796	-0.9796	-0.9796	-0.9796	-0.9796	-0.9796	-0.9796	-0.9796	-0.9796	-0.9796	-0.9796	-0.9796	-0.9796	-0.9796	-0.9796	-0.9796	-0.9796
-0.9184	-0.9184	-0.9184	-0.9184	-0.9184	-0.9184	-0.9184	-0.9184	-0.9184	-0.9184	-0.9184	-0.9184	-0.9184	-0.9184	-0.9184	-0.9184	-0.9184	-0.9184	-0.9184	-0.9184	-0.9184	-0.9184	-0.9184	-0.9184	-0.9184
-0.8571	-0.8571	-0.8571	-0.8571	-0.8571	-0.8571	-0.8571	-0.8571	-0.8571	-0.8571	-0.8571	-0.8571	-0.8571	-0.8571	-0.8571	-0.8571	-0.8571	-0.8571	-0.8571	-0.8571	-0.8571	-0.8571	-0.8571	-0.8571	-0.8571
-0.7959	-0.7959	-0.7959	-0.7959	-0.7959	-0.7959	-0.7959	-0.7959	-0.7959	-0.7959	-0.7959	-0.7959	-0.7959	-0.7959	-0.7959	-0.7959	-0.7959	-0.7959	-0.7959	-0.7959	-0.7959	-0.7959	-0.7959	-0.7959	-0.7959
-0.7347	-0.7347	-0.7347	-0.7347	-0.7347	-0.7347	-0.7347	-0.7347	-0.7347	-0.7347	-0.7347	-0.7347	-0.7347	-0.7347	-0.7347	-0.7347	-0.7347	-0.7347	-0.7347	-0.7347	-0.7347	-0.7347	-0.7347	-0.7347	-0.7347
-0.6735	-0.6735	-0.6735	-0.6735	-0.6735	-0.6735	-0.6735	-0.6735	-0.6735	-0.6735	-0.6735	-0.6735	-0.6735	-0.6735	-0.6735	-0.6735	-0.6735	-0.6735	-0.6735	-0.6735	-0.6735	-0.6735	-0.6735	-0.6735	-0.6735
-0.6122	-0.6122	-0.6122	-0.6122	-0.6122	-0.6122	-0.6122	-0.6122	-0.6122	-0.6122	-0.6122	-0.6122	-0.6122	-0.6122	-0.6122	-0.6122	-0.6122	-0.6122	-0.6122	-0.6122	-0.6122	-0.6122	-0.6122	-0.6122	-0.6122
-0.5510	-0.5510	-0.5510	-0.5510	-0.5510	-0.5510	-0.5510	-0.5510	-0.5510	-0.5510	-0.5510	-0.5510	-0.5510	-0.5510	-0.5510	-0.5510	-0.5510	-0.5510	-0.5510	-0.5510	-0.5510	-0.5510	-0.5510	-0.5510	-0.5510
-0.4898	-0.4898	-0.4898	-0.4898	-0.4898	-0.4898	-0.4898	-0.4898	-0.4898	-0.4898	-0.4898	-0.4898	-0.4898	-0.4898	-0.4898	-0.4898	-0.4898	-0.4898	-0.4898	-0.4898	-0.4898	-0.4898	-0.4898	-0.4898	-0.4898
-0.4286	-0.4286	-0.4286	-0.4286	-0.4286	-0.4286	-0.4286	-0.4286	-0.4286	-0.4286	-0.4286	-0.4286	-0.4286	-0.4286	-0.4286	-0.4286	-0.4286	-0.4286	-0.4286	-0.4286	-0.4286	-0.4286	-0.4286	-0.4286	-0.4286
-0.3673	-0.3673	-0.3673	-0.3673	-0.3673	-0.3673	-0.3673	-0.3673	-0.3673	-0.3673	-0.3673	-0.3673	-0.3673	-0.3673	-0.3673	-0.3673	-0.3673	-0.3673	-0.3673	-0.3673	-0.3673	-0.3673	-0.3673	-0.3673	-0.3673
-0.3061	-0.3061	-0.3061	-0.3061	-0.3061	-0.3061	-0.3061	-0.3061	-0.3061	-0.3061	-0.3061	-0.3061	-0.3061	-0.3061	-0.3061	-0.3061	-0.3061	-0.3061	-0.3061	-0.3061	-0.3061	-0.3061	-0.3061	-0.3061	-0.3061
-0.2449	-0.2449	-0.2449	-0.2449	-0.2449	-0.2449	-0.2449	-0.2449	-0.2449	-0.2449	-0.2449	-0.2449	-0.2449	-0.2449	-0.2449	-0.2449	-0.2449	-0.2449	-0.2449	-0.2449	-0.2449	-0.2449	-0.2449	-0.2449	-0.2449
-0.1837	-0.1837	-0.1837	-0.1837	-0.1837	-0.1837	-0.1837	-0.1837	-0.1837	-0.1837	-0.1837	-0.1837	-0.1837	-0.1837	-0.1837	-0.1837	-0.1837	-0.1837	-0.1837	-0.1837	-0.1837	-0.1837	-0.1837	-0.1837	-0.1837
-0.1224	-0.1224	-0.1224	-0.1224	-0.1224	-0.1224	-0.1224	-0.1224	-0.1224	-0.1224	-0.1224	-0.1224	-0.1224	-0.1224	-0.1224	-0.1224	-0.1224	-0.1224	-0.1224	-0.1224	-0.1224	-0.1224	-0.1224	-0.1224	-0.1224
-0.0612	-0.0612	-0.0612	-0.0612	-0.0612	-0.0612	-0.0612	-0.0612	-0.0612	-0.0612	-0.0612	-0.0612	-0.0612	-0.0612	-0.0612	-0.0612	-0.0612	-0.0612	-0.0612	-0.0612	-0.0612	-0.0612	-0.0612	-0.0612	-0.0612
0.0000	0.0000	0.0000	0.0000	0.0000	0.0000	0.0000	0.0000	0.0000	0.0000	0.0000	0.0000	0.0000	0.0000	0.0000	0.0000	0.0000	0.0000	0.0000	0.0000	0.0000	0.0000	0.0000	0.0000	0.0000
