# Supplementary material for: Aeolian sediment transport on Io from lava–frost interactions
Source: Nat Commun. 2022 Apr 19;13:2076. doi: 10.1038/s41467-022-29682-x (PMC9018742; doi:10.1038/s41467-022-29682-x)
Supplement: Supplementary file 3 — Source Data [file 41467_2022_29682_MOESM3_ESM.zip › fig_1b_1c_log10_Re.csv]

-5.5069	-5.1985	-4.9013	-4.6148	-4.3385	-4.0717	-3.8142	-3.5654	-3.3248	-3.0922	-2.8671	-2.6492	-2.4381	-2.2337	-2.0355	-1.8433	-1.6568	-1.4758	-1.3001	-1.1295	-0.9637	-0.8026	-0.6459	-0.4935	-0.3452	-0.2009	-0.0604	0.0764	0.2097	0.3396	0.4662	0.5896	0.7100	0.8275	0.9421	1.0539	1.1632	1.2698	1.3740	1.4758	1.5752	1.6725	1.7675	1.8605	1.9514	2.0404	2.1274	2.2126	2.2960	2.3777
-5.4457	-5.1372	-4.8401	-4.5536	-4.2772	-4.0105	-3.7530	-3.5041	-3.2636	-3.0310	-2.8059	-2.5880	-2.3769	-2.1724	-1.9742	-1.7820	-1.5956	-1.4146	-1.2389	-1.0683	-0.9025	-0.7413	-0.5846	-0.4323	-0.2840	-0.1397	0.0008	0.1376	0.2709	0.4008	0.5274	0.6509	0.7713	0.8887	1.0033	1.1152	1.2244	1.3310	1.4352	1.5370	1.6365	1.7337	1.8288	1.9217	2.0126	2.1016	2.1886	2.2738	2.3573	2.4389
-5.3844	-5.0760	-4.7788	-4.4923	-4.2160	-3.9493	-3.6917	-3.4429	-3.2024	-2.9697	-2.7446	-2.5267	-2.3157	-2.1112	-1.9130	-1.7208	-1.5344	-1.3534	-1.1777	-1.0071	-0.8413	-0.6801	-0.5234	-0.3710	-0.2228	-0.0785	0.0620	0.1989	0.3322	0.4620	0.5886	0.7121	0.8325	0.9499	1.0645	1.1764	1.2856	1.3923	1.4964	1.5982	1.6977	1.7949	1.8900	1.9829	2.0739	2.1628	2.2499	2.3351	2.4185	2.5001
-5.3232	-5.0148	-4.7176	-4.4311	-4.1548	-3.8881	-3.6305	-3.3817	-3.1411	-2.9085	-2.6834	-2.4655	-2.2545	-2.0500	-1.8518	-1.6596	-1.4731	-1.2922	-1.1165	-0.9458	-0.7800	-0.6189	-0.4622	-0.3098	-0.1615	-0.0172	0.1233	0.2601	0.3934	0.5233	0.6499	0.7733	0.8937	1.0111	1.1258	1.2376	1.3468	1.4535	1.5577	1.6594	1.7589	1.8561	1.9512	2.0442	2.1351	2.2240	2.3111	2.3963	2.4797	2.5614
-5.2620	-4.9536	-4.6564	-4.3699	-4.0936	-3.8268	-3.5693	-3.3205	-3.0799	-2.8473	-2.6222	-2.4043	-2.1932	-1.9888	-1.7906	-1.5984	-1.4119	-1.2309	-1.0552	-0.8846	-0.7188	-0.5577	-0.4010	-0.2486	-0.1003	0.0440	0.1845	0.3213	0.4546	0.5845	0.7111	0.8345	0.9549	1.0724	1.1870	1.2988	1.4081	1.5147	1.6189	1.7207	1.8201	1.9174	2.0124	2.1054	2.1963	2.2853	2.3723	2.4575	2.5409	2.6226
-5.2008	-4.8923	-4.5952	-4.3087	-4.0323	-3.7656	-3.5081	-3.2592	-3.0187	-2.7861	-2.5610	-2.3431	-2.1320	-1.9275	-1.7293	-1.5371	-1.3507	-1.1697	-0.9940	-0.8234	-0.6576	-0.4964	-0.3397	-0.1874	-0.0391	0.1052	0.2457	0.3825	0.5158	0.6457	0.7723	0.8958	1.0161	1.1336	1.2482	1.3601	1.4693	1.5759	1.6801	1.7819	1.8814	1.9786	2.0737	2.1666	2.2575	2.3465	2.4335	2.5187	2.6021	2.6838
-5.1395	-4.8311	-4.5339	-4.2475	-3.9711	-3.7044	-3.4468	-3.1980	-2.9575	-2.7248	-2.4997	-2.2818	-2.0708	-1.8663	-1.6681	-1.4759	-1.2895	-1.1085	-0.9328	-0.7622	-0.5964	-0.4352	-0.2785	-0.1261	0.0221	0.1664	0.3069	0.4438	0.5771	0.7069	0.8335	0.9570	1.0774	1.1948	1.3094	1.4213	1.5305	1.6372	1.7413	1.8431	1.9426	2.0398	2.1349	2.2278	2.3188	2.4077	2.4948	2.5800	2.6634	2.7450
-5.0783	-4.7699	-4.4727	-4.1862	-3.9099	-3.6432	-3.3856	-3.1368	-2.8962	-2.6636	-2.4385	-2.2206	-2.0096	-1.8051	-1.6069	-1.4147	-1.2282	-1.0473	-0.8716	-0.7009	-0.5351	-0.3740	-0.2173	-0.0649	0.0834	0.2277	0.3682	0.5050	0.6383	0.7682	0.8948	1.0182	1.1386	1.2560	1.3707	1.4825	1.5917	1.6984	1.8026	1.9043	2.0038	2.1010	2.1961	2.2891	2.3800	2.4689	2.5560	2.6412	2.7246	2.8063
-5.0171	-4.7087	-4.4115	-4.1250	-3.8487	-3.5819	-3.3244	-3.0756	-2.8350	-2.6024	-2.3773	-2.1594	-1.9484	-1.7439	-1.5457	-1.3535	-1.1670	-0.9860	-0.8103	-0.6397	-0.4739	-0.3128	-0.1561	-0.0037	0.1446	0.2889	0.4294	0.5662	0.6995	0.8294	0.9560	1.0794	1.1998	1.3173	1.4319	1.5437	1.6530	1.7596	1.8638	1.9656	2.0650	2.1623	2.2573	2.3503	2.4412	2.5302	2.6172	2.7024	2.7858	2.8675
-4.9559	-4.6474	-4.3503	-4.0638	-3.7874	-3.5207	-3.2632	-3.0143	-2.7738	-2.5412	-2.3161	-2.0982	-1.8871	-1.6827	-1.4844	-1.2922	-1.1058	-0.9248	-0.7491	-0.5785	-0.4127	-0.2515	-0.0949	0.0575	0.2058	0.3501	0.4906	0.6274	0.7607	0.8906	1.0172	1.1407	1.2610	1.3785	1.4931	1.6050	1.7142	1.8208	1.9250	2.0268	2.1263	2.2235	2.3185	2.4115	2.5024	2.5914	2.6784	2.7636	2.8470	2.9287
-4.8946	-4.5862	-4.2890	-4.0026	-3.7262	-3.4595	-3.2019	-2.9531	-2.7126	-2.4799	-2.2548	-2.0369	-1.8259	-1.6214	-1.4232	-1.2310	-1.0446	-0.8636	-0.6879	-0.5173	-0.3515	-0.1903	-0.0336	0.1188	0.2670	0.4113	0.5518	0.6887	0.8220	0.9518	1.0784	1.2019	1.3223	1.4397	1.5543	1.6662	1.7754	1.8821	1.9862	2.0880	2.1875	2.2847	2.3798	2.4727	2.5637	2.6526	2.7397	2.8249	2.9083	2.9899
-4.8334	-4.5250	-4.2278	-3.9413	-3.6650	-3.3983	-3.1407	-2.8919	-2.6513	-2.4187	-2.1936	-1.9757	-1.7647	-1.5602	-1.3620	-1.1698	-0.9833	-0.8024	-0.6267	-0.4560	-0.2902	-0.1291	0.0276	0.1800	0.3283	0.4726	0.6131	0.7499	0.8832	1.0131	1.1397	1.2631	1.3835	1.5009	1.6155	1.7274	1.8366	1.9433	2.0475	2.1492	2.2487	2.3459	2.4410	2.5340	2.6249	2.7138	2.8009	2.8861	2.9695	3.0512
-4.7722	-4.4638	-4.1666	-3.8801	-3.6038	-3.3370	-3.0795	-2.8307	-2.5901	-2.3575	-2.1324	-1.9145	-1.7035	-1.4990	-1.3008	-1.1086	-0.9221	-0.7411	-0.5655	-0.3948	-0.2290	-0.0679	0.0888	0.2412	0.3895	0.5338	0.6743	0.8111	0.9444	1.0743	1.2009	1.3243	1.4447	1.5622	1.6768	1.7886	1.8978	2.0045	2.1087	2.2105	2.3099	2.4072	2.5022	2.5952	2.6861	2.7751	2.8621	2.9473	3.0307	3.1124
-4.7110	-4.4025	-4.1054	-3.8189	-3.5425	-3.2758	-3.0183	-2.7694	-2.5289	-2.2963	-2.0712	-1.8533	-1.6422	-1.4378	-1.2396	-1.0473	-0.8609	-0.6799	-0.5042	-0.3336	-0.1678	-0.0066	0.1500	0.3024	0.4507	0.5950	0.7355	0.8723	1.0056	1.1355	1.2621	1.3856	1.5059	1.6234	1.7380	1.8499	1.9591	2.0657	2.1699	2.2717	2.3712	2.4684	2.5634	2.6564	2.7473	2.8363	2.9233	3.0085	3.0919	3.1736
-4.6497	-4.3413	-4.0441	-3.7577	-3.4813	-3.2146	-2.9570	-2.7082	-2.4677	-2.2350	-2.0099	-1.7920	-1.5810	-1.3765	-1.1783	-0.9861	-0.7997	-0.6187	-0.4430	-0.2724	-0.1066	0.0546	0.2113	0.3637	0.5119	0.6562	0.7967	0.9336	1.0668	1.1967	1.3233	1.4468	1.5672	1.6846	1.7992	1.9111	2.0203	2.1270	2.2311	2.3329	2.4324	2.5296	2.6247	2.7176	2.8086	2.8975	2.9846	3.0698	3.1532	3.2348
-4.5885	-4.2801	-3.9829	-3.6964	-3.4201	-3.1534	-2.8958	-2.6470	-2.4064	-2.1738	-1.9487	-1.7308	-1.5198	-1.3153	-1.1171	-0.9249	-0.7384	-0.5575	-0.3818	-0.2111	-0.0453	0.1158	0.2725	0.4249	0.5732	0.7175	0.8580	0.9948	1.1281	1.2580	1.3846	1.5080	1.6284	1.7458	1.8604	1.9723	2.0815	2.1882	2.2924	2.3941	2.4936	2.5908	2.6859	2.7789	2.8698	2.9587	3.0458	3.1310	3.2144	3.2961
-4.5273	-4.2189	-3.9217	-3.6352	-3.3589	-3.0921	-2.8346	-2.5858	-2.3452	-2.1126	-1.8875	-1.6696	-1.4586	-1.2541	-1.0559	-0.8637	-0.6772	-0.4962	-0.3206	-0.1499	0.0159	0.1770	0.3337	0.4861	0.6344	0.7787	0.9192	1.0560	1.1893	1.3192	1.4458	1.5692	1.6896	1.8071	1.9217	2.0335	2.1427	2.2494	2.3536	2.4554	2.5548	2.6521	2.7471	2.8401	2.9310	3.0200	3.1070	3.1922	3.2756	3.3573
-4.4661	-4.1576	-3.8605	-3.5740	-3.2976	-3.0309	-2.7734	-2.5245	-2.2840	-2.0514	-1.8263	-1.6084	-1.3973	-1.1929	-0.9947	-0.8024	-0.6160	-0.4350	-0.2593	-0.0887	0.0771	0.2383	0.3949	0.5473	0.6956	0.8399	0.9804	1.1172	1.2505	1.3804	1.5070	1.6305	1.7508	1.8683	1.9829	2.0948	2.2040	2.3106	2.4148	2.5166	2.6161	2.7133	2.8083	2.9013	2.9922	3.0812	3.1682	3.2534	3.3368	3.4185
-4.4048	-4.0964	-3.7992	-3.5128	-3.2364	-2.9697	-2.7121	-2.4633	-2.2228	-1.9901	-1.7650	-1.5471	-1.3361	-1.1316	-0.9334	-0.7412	-0.5548	-0.3738	-0.1981	-0.0275	0.1383	0.2995	0.4562	0.6086	0.7568	0.9011	1.0416	1.1785	1.3117	1.4416	1.5682	1.6917	1.8121	1.9295	2.0441	2.1560	2.2652	2.3718	2.4760	2.5778	2.6773	2.7745	2.8696	2.9625	3.0535	3.1424	3.2295	3.3147	3.3981	3.4797
-4.3436	-4.0352	-3.7380	-3.4515	-3.1752	-2.9085	-2.6509	-2.4021	-2.1615	-1.9289	-1.7038	-1.4859	-1.2749	-1.0704	-0.8722	-0.6800	-0.4935	-0.3126	-0.1369	0.0338	0.1996	0.3607	0.5174	0.6698	0.8181	0.9624	1.1029	1.2397	1.3730	1.5029	1.6295	1.7529	1.8733	1.9907	2.1053	2.2172	2.3264	2.4331	2.5372	2.6390	2.7385	2.8357	2.9308	3.0238	3.1147	3.2036	3.2907	3.3759	3.4593	3.5410
-4.2824	-3.9740	-3.6768	-3.3903	-3.1140	-2.8473	-2.5897	-2.3409	-2.1003	-1.8677	-1.6426	-1.4247	-1.2137	-1.0092	-0.8110	-0.6188	-0.4323	-0.2513	-0.0757	0.0950	0.2608	0.4219	0.5786	0.7310	0.8793	1.0236	1.1641	1.3009	1.4342	1.5641	1.6907	1.8141	1.9345	2.0520	2.1666	2.2784	2.3876	2.4943	2.5985	2.7003	2.7997	2.8970	2.9920	3.0850	3.1759	3.2649	3.3519	3.4371	3.5205	3.6022
-4.2212	-3.9127	-3.6156	-3.3291	-3.0527	-2.7860	-2.5285	-2.2796	-2.0391	-1.8065	-1.5814	-1.3635	-1.1524	-0.9480	-0.7498	-0.5576	-0.3711	-0.1901	-0.0144	0.1562	0.3220	0.4832	0.6398	0.7922	0.9405	1.0848	1.2253	1.3621	1.4954	1.6253	1.7519	1.8754	1.9957	2.1132	2.2278	2.3397	2.4489	2.5555	2.6597	2.7615	2.8610	2.9582	3.0532	3.1462	3.2371	3.3261	3.4131	3.4983	3.5817	3.6634
-4.1600	-3.8515	-3.5543	-3.2679	-2.9915	-2.7248	-2.4673	-2.2184	-1.9779	-1.7452	-1.5201	-1.3022	-1.0912	-0.8867	-0.6885	-0.4963	-0.3099	-0.1289	0.0468	0.2174	0.3832	0.5444	0.7011	0.8535	1.0017	1.1460	1.2865	1.4234	1.5566	1.6865	1.8131	1.9366	2.0570	2.1744	2.2890	2.4009	2.5101	2.6167	2.7209	2.8227	2.9222	3.0194	3.1145	3.2074	3.2984	3.3873	3.4744	3.5596	3.6430	3.7246
-4.0987	-3.7903	-3.4931	-3.2066	-2.9303	-2.6636	-2.4060	-2.1572	-1.9166	-1.6840	-1.4589	-1.2410	-1.0300	-0.8255	-0.6273	-0.4351	-0.2486	-0.0677	0.1080	0.2787	0.4445	0.6056	0.7623	0.9147	1.0630	1.2073	1.3478	1.4846	1.6179	1.7478	1.8744	1.9978	2.1182	2.2356	2.3502	2.4621	2.5713	2.6780	2.7821	2.8839	2.9834	3.0806	3.1757	3.2687	3.3596	3.4485	3.5356	3.6208	3.7042	3.7859
-4.0375	-3.7291	-3.4319	-3.1454	-2.8691	-2.6024	-2.3448	-2.0960	-1.8554	-1.6228	-1.3977	-1.1798	-0.9688	-0.7643	-0.5661	-0.3739	-0.1874	-0.0065	0.1692	0.3399	0.5057	0.6668	0.8235	0.9759	1.1242	1.2685	1.4090	1.5458	1.6791	1.8090	1.9356	2.0590	2.1794	2.2969	2.4115	2.5233	2.6325	2.7392	2.8434	2.9452	3.0446	3.1419	3.2369	3.3299	3.4208	3.5098	3.5968	3.6820	3.7654	3.8471
-3.9763	-3.6678	-3.3707	-3.0842	-2.8078	-2.5411	-2.2836	-2.0347	-1.7942	-1.5616	-1.3365	-1.1186	-0.9075	-0.7031	-0.5049	-0.3127	-0.1262	0.0548	0.2305	0.4011	0.5669	0.7281	0.8847	1.0371	1.1854	1.3297	1.4702	1.6070	1.7403	1.8702	1.9968	2.1202	2.2406	2.3581	2.4727	2.5846	2.6938	2.8004	2.9046	3.0064	3.1059	3.2031	3.2981	3.3911	3.4820	3.5710	3.6580	3.7432	3.8266	3.9083
-3.9151	-3.6066	-3.3094	-3.0230	-2.7466	-2.4799	-2.2224	-1.9735	-1.7330	-1.5003	-1.2752	-1.0573	-0.8463	-0.6418	-0.4436	-0.2514	-0.0650	0.1160	0.2917	0.4623	0.6281	0.7893	0.9460	1.0984	1.2466	1.3909	1.5314	1.6683	1.8015	1.9314	2.0580	2.1815	2.3019	2.4193	2.5339	2.6458	2.7550	2.8616	2.9658	3.0676	3.1671	3.2643	3.3594	3.4523	3.5433	3.6322	3.7193	3.8045	3.8879	3.9695
-3.8538	-3.5454	-3.2482	-2.9617	-2.6854	-2.4187	-2.1611	-1.9123	-1.6718	-1.4391	-1.2140	-0.9961	-0.7851	-0.5806	-0.3824	-0.1902	-0.0037	0.1772	0.3529	0.5236	0.6894	0.8505	1.0072	1.1596	1.3079	1.4522	1.5927	1.7295	1.8628	1.9927	2.1193	2.2427	2.3631	2.4805	2.5951	2.7070	2.8162	2.9229	3.0270	3.1288	3.2283	3.3255	3.4206	3.5136	3.6045	3.6934	3.7805	3.8657	3.9491	4.0307
-3.7926	-3.4842	-3.1870	-2.9005	-2.6242	-2.3575	-2.0999	-1.8511	-1.6105	-1.3779	-1.1528	-0.9349	-0.7239	-0.5194	-0.3212	-0.1290	0.0575	0.2384	0.4141	0.5848	0.7506	0.9117	1.0684	1.2208	1.3691	1.5134	1.6539	1.7907	1.9240	2.0539	2.1805	2.3039	2.4243	2.5418	2.6564	2.7682	2.8774	2.9841	3.0883	3.1901	3.2895	3.3868	3.4818	3.5748	3.6657	3.7547	3.8417	3.9269	4.0103	4.0920
-3.7314	-3.4229	-3.1258	-2.8393	-2.5629	-2.2962	-2.0387	-1.7898	-1.5493	-1.3167	-1.0916	-0.8737	-0.6626	-0.4582	-0.2600	-0.0678	0.1187	0.2997	0.4754	0.6460	0.8118	0.9730	1.1296	1.2820	1.4303	1.5746	1.7151	1.8519	1.9852	2.1151	2.2417	2.3651	2.4855	2.6030	2.7176	2.8295	2.9387	3.0453	3.1495	3.2513	3.3507	3.4480	3.5430	3.6360	3.7269	3.8159	3.9029	3.9881	4.0715	4.1532
-3.6702	-3.3617	-3.0645	-2.7781	-2.5017	-2.2350	-1.9775	-1.7286	-1.4881	-1.2554	-1.0303	-0.8124	-0.6014	-0.3969	-0.1987	-0.0065	0.1799	0.3609	0.5366	0.7072	0.8730	1.0342	1.1909	1.3433	1.4915	1.6358	1.7763	1.9132	2.0464	2.1763	2.3029	2.4264	2.5468	2.6642	2.7788	2.8907	2.9999	3.1065	3.2107	3.3125	3.4120	3.5092	3.6043	3.6972	3.7882	3.8771	3.9642	4.0494	4.1328	4.2144
-3.6089	-3.3005	-3.0033	-2.7168	-2.4405	-2.1738	-1.9162	-1.6674	-1.4269	-1.1942	-0.9691	-0.7512	-0.5402	-0.3357	-0.1375	0.0547	0.2412	0.4221	0.5978	0.7685	0.9343	1.0954	1.2521	1.4045	1.5528	1.6971	1.8376	1.9744	2.1077	2.2376	2.3642	2.4876	2.6080	2.7254	2.8400	2.9519	3.0611	3.1678	3.2719	3.3737	3.4732	3.5704	3.6655	3.7584	3.8494	3.9383	4.0254	4.1106	4.1940	4.2756
-3.5477	-3.2393	-2.9421	-2.6556	-2.3793	-2.1126	-1.8550	-1.6062	-1.3656	-1.1330	-0.9079	-0.6900	-0.4790	-0.2745	-0.0763	0.1159	0.3024	0.4833	0.6590	0.8297	0.9955	1.1566	1.3133	1.4657	1.6140	1.7583	1.8988	2.0356	2.1689	2.2988	2.4254	2.5488	2.6692	2.7867	2.9013	3.0131	3.1223	3.2290	3.3332	3.4350	3.5344	3.6317	3.7267	3.8197	3.9106	3.9996	4.0866	4.1718	4.2552	4.3369
-3.4865	-3.1780	-2.8809	-2.5944	-2.3180	-2.0513	-1.7938	-1.5449	-1.3044	-1.0718	-0.8467	-0.6288	-0.4177	-0.2133	-0.0151	0.1771	0.3636	0.5446	0.7203	0.8909	1.0567	1.2179	1.3745	1.5269	1.6752	1.8195	1.9600	2.0968	2.2301	2.3600	2.4866	2.6100	2.7304	2.8479	2.9625	3.0744	3.1836	3.2902	3.3944	3.4962	3.5956	3.6929	3.7879	3.8809	3.9718	4.0608	4.1478	4.2330	4.3164	4.3981
-3.4253	-3.1168	-2.8197	-2.5332	-2.2568	-1.9901	-1.7326	-1.4837	-1.2432	-1.0105	-0.7855	-0.5675	-0.3565	-0.1520	0.0462	0.2384	0.4248	0.6058	0.7815	0.9521	1.1179	1.2791	1.4358	1.5882	1.7364	1.8807	2.0212	2.1581	2.2913	2.4212	2.5478	2.6713	2.7917	2.9091	3.0237	3.1356	3.2448	3.3514	3.4556	3.5574	3.6569	3.7541	3.8492	3.9421	4.0330	4.1220	4.2091	4.2943	4.3777	4.4593
-3.3640	-3.0556	-2.7584	-2.4719	-2.1956	-1.9289	-1.6713	-1.4225	-1.1820	-0.9493	-0.7242	-0.5063	-0.2953	-0.0908	0.1074	0.2996	0.4861	0.6670	0.8427	1.0134	1.1792	1.3403	1.4970	1.6494	1.7977	1.9420	2.0825	2.2193	2.3526	2.4824	2.6091	2.7325	2.8529	2.9703	3.0849	3.1968	3.3060	3.4127	3.5168	3.6186	3.7181	3.8153	3.9104	4.0033	4.0943	4.1832	4.2703	4.3555	4.4389	4.5205
-3.3028	-2.9944	-2.6972	-2.4107	-2.1344	-1.8677	-1.6101	-1.3613	-1.1207	-0.8881	-0.6630	-0.4451	-0.2341	-0.0296	0.1686	0.3608	0.5473	0.7282	0.9039	1.0746	1.2404	1.4015	1.5582	1.7106	1.8589	2.0032	2.1437	2.2805	2.4138	2.5437	2.6703	2.7937	2.9141	3.0316	3.1462	3.2580	3.3672	3.4739	3.5781	3.6799	3.7793	3.8765	3.9716	4.0646	4.1555	4.2445	4.3315	4.4167	4.5001	4.5818
-3.2416	-2.9331	-2.6360	-2.3495	-2.0731	-1.8064	-1.5489	-1.3000	-1.0595	-0.8269	-0.6018	-0.3839	-0.1728	0.0316	0.2298	0.4220	0.6085	0.7895	0.9652	1.1358	1.3016	1.4628	1.6194	1.7718	1.9201	2.0644	2.2049	2.3417	2.4750	2.6049	2.7315	2.8549	2.9753	3.0928	3.2074	3.3192	3.4285	3.5351	3.6393	3.7411	3.8405	3.9378	4.0328	4.1258	4.2167	4.3057	4.3927	4.4779	4.5613	4.6430
-3.1804	-2.8719	-2.5748	-2.2883	-2.0119	-1.7452	-1.4877	-1.2388	-0.9983	-0.7656	-0.5406	-0.3227	-0.1116	0.0929	0.2911	0.4833	0.6697	0.8507	1.0264	1.1970	1.3628	1.5240	1.6807	1.8331	1.9813	2.1256	2.2661	2.4029	2.5362	2.6661	2.7927	2.9162	3.0366	3.1540	3.2686	3.3805	3.4897	3.5963	3.7005	3.8023	3.9018	3.9990	4.0941	4.1870	4.2779	4.3669	4.4540	4.5392	4.6226	4.7042
-3.1191	-2.8107	-2.5135	-2.2270	-1.9507	-1.6840	-1.4264	-1.1776	-0.9371	-0.7044	-0.4793	-0.2614	-0.0504	0.1541	0.3523	0.5445	0.7310	0.9119	1.0876	1.2583	1.4241	1.5852	1.7419	1.8943	2.0425	2.1869	2.3273	2.4642	2.5975	2.7273	2.8540	2.9774	3.0978	3.2152	3.3298	3.4417	3.5509	3.6576	3.7617	3.8635	3.9630	4.0602	4.1553	4.2482	4.3392	4.4281	4.5152	4.6004	4.6838	4.7654
-3.0579	-2.7495	-2.4523	-2.1658	-1.8895	-1.6228	-1.3652	-1.1164	-0.8758	-0.6432	-0.4181	-0.2002	0.0108	0.2153	0.4135	0.6057	0.7922	0.9731	1.1488	1.3195	1.4853	1.6464	1.8031	1.9555	2.1038	2.2481	2.3886	2.5254	2.6587	2.7886	2.9152	3.0386	3.1590	3.2765	3.3911	3.5029	3.6121	3.7188	3.8230	3.9247	4.0242	4.1214	4.2165	4.3095	4.4004	4.4894	4.5764	4.6616	4.7450	4.8267
-2.9967	-2.6882	-2.3911	-2.1046	-1.8282	-1.5615	-1.3040	-1.0551	-0.8146	-0.5820	-0.3569	-0.1390	0.0721	0.2765	0.4747	0.6669	0.8534	1.0344	1.2101	1.3807	1.5465	1.7076	1.8643	2.0167	2.1650	2.3093	2.4498	2.5866	2.7199	2.8498	2.9764	3.0998	3.2202	3.3377	3.4523	3.5641	3.6734	3.7800	3.8842	3.9860	4.0854	4.1827	4.2777	4.3707	4.4616	4.5506	4.6376	4.7228	4.8062	4.8879
-2.9355	-2.6270	-2.3299	-2.0434	-1.7670	-1.5003	-1.2428	-0.9939	-0.7534	-0.5208	-0.2957	-0.0778	0.1333	0.3378	0.5360	0.7282	0.9146	1.0956	1.2713	1.4419	1.6077	1.7689	1.9256	2.0780	2.2262	2.3705	2.5110	2.6478	2.7811	2.9110	3.0376	3.1611	3.2815	3.3989	3.5135	3.6254	3.7346	3.8412	3.9454	4.0472	4.1467	4.2439	4.3390	4.4319	4.5228	4.6118	4.6989	4.7841	4.8675	4.9491
-2.8742	-2.5658	-2.2686	-1.9821	-1.7058	-1.4391	-1.1815	-0.9327	-0.6922	-0.4595	-0.2344	-0.0165	0.1945	0.3990	0.5972	0.7894	0.9759	1.1568	1.3325	1.5032	1.6689	1.8301	1.9868	2.1392	2.2874	2.4318	2.5722	2.7091	2.8424	2.9722	3.0988	3.2223	3.3427	3.4601	3.5747	3.6866	3.7958	3.9025	4.0066	4.1084	4.2079	4.3051	4.4002	4.4931	4.5841	4.6730	4.7601	4.8453	4.9287	5.0103
-2.8130	-2.5046	-2.2074	-1.9209	-1.6446	-1.3779	-1.1203	-0.8715	-0.6309	-0.3983	-0.1732	0.0447	0.2557	0.4602	0.6584	0.8506	1.0371	1.2180	1.3937	1.5644	1.7302	1.8913	2.0480	2.2004	2.3487	2.4930	2.6335	2.7703	2.9036	3.0335	3.1601	3.2835	3.4039	3.5214	3.6360	3.7478	3.8570	3.9637	4.0679	4.1696	4.2691	4.3663	4.4614	4.5544	4.6453	4.7343	4.8213	4.9065	4.9899	5.0716
-2.7518	-2.4434	-2.1462	-1.8597	-1.5834	-1.3166	-1.0591	-0.8103	-0.5697	-0.3371	-0.1120	0.1059	0.3170	0.5214	0.7196	0.9118	1.0983	1.2793	1.4550	1.6256	1.7914	1.9525	2.1092	2.2616	2.4099	2.5542	2.6947	2.8315	2.9648	3.0947	3.2213	3.3447	3.4651	3.5826	3.6972	3.8090	3.9183	4.0249	4.1291	4.2309	4.3303	4.4276	4.5226	4.6156	4.7065	4.7955	4.8825	4.9677	5.0511	5.1328
-2.6906	-2.3821	-2.0850	-1.7985	-1.5221	-1.2554	-0.9979	-0.7490	-0.5085	-0.2759	-0.0508	0.1671	0.3782	0.5827	0.7809	0.9731	1.1595	1.3405	1.5162	1.6868	1.8526	2.0138	2.1705	2.3228	2.4711	2.6154	2.7559	2.8927	3.0260	3.1559	3.2825	3.4060	3.5264	3.6438	3.7584	3.8703	3.9795	4.0861	4.1903	4.2921	4.3916	4.4888	4.5839	4.6768	4.7677	4.8567	4.9438	5.0289	5.1124	5.1940
-2.6293	-2.3209	-2.0237	-1.7372	-1.4609	-1.1942	-0.9366	-0.6878	-0.4473	-0.2146	0.0105	0.2284	0.4394	0.6439	0.8421	1.0343	1.2207	1.4017	1.5774	1.7480	1.9138	2.0750	2.2317	2.3841	2.5323	2.6767	2.8171	2.9540	3.0873	3.2171	3.3437	3.4672	3.5876	3.7050	3.8196	3.9315	4.0407	4.1474	4.2515	4.3533	4.4528	4.5500	4.6451	4.7380	4.8290	4.9179	5.0050	5.0902	5.1736	5.2552
-2.5681	-2.2597	-1.9625	-1.6760	-1.3997	-1.1330	-0.8754	-0.6266	-0.3860	-0.1534	0.0717	0.2896	0.5006	0.7051	0.9033	1.0955	1.2820	1.4629	1.6386	1.8093	1.9751	2.1362	2.2929	2.4453	2.5936	2.7379	2.8784	3.0152	3.1485	3.2784	3.4050	3.5284	3.6488	3.7662	3.8809	3.9927	4.1019	4.2086	4.3128	4.4145	4.5140	4.6112	4.7063	4.7993	4.8902	4.9792	5.0662	5.1514	5.2348	5.3165
-2.5069	-2.1985	-1.9013	-1.6148	-1.3385	-1.0717	-0.8142	-0.5654	-0.3248	-0.0922	0.1329	0.3508	0.5619	0.7663	0.9645	1.1567	1.3432	1.5242	1.6999	1.8705	2.0363	2.1974	2.3541	2.5065	2.6548	2.7991	2.9396	3.0764	3.2097	3.3396	3.4662	3.5896	3.7100	3.8275	3.9421	4.0539	4.1632	4.2698	4.3740	4.4758	4.5752	4.6725	4.7675	4.8605	4.9514	5.0404	5.1274	5.2126	5.2960	5.3777
