# Supplementary material for: Aeolian sediment transport on Io from lava–frost interactions
Source: Nat Commun. 2022 Apr 19;13:2076. doi: 10.1038/s41467-022-29682-x (PMC9018742; doi:10.1038/s41467-022-29682-x)
Supplement: Supplementary file 3 — Source Data [file 41467_2022_29682_MOESM3_ESM.zip › fig_1b_log10_X.csv]

-9.2627	-8.9481	-8.6449	-8.3524	-8.0703	-7.7979	-7.5347	-7.2804	-7.0345	-6.7966	-6.5664	-6.3434	-6.1274	-5.9180	-5.7150	-5.5181	-5.3270	-5.1415	-4.9613	-4.7863	-4.6161	-4.4507	-4.2899	-4.1334	-3.9810	-3.8327	-3.6883	-3.5476	-3.4105	-3.2769	-3.1466	-3.0195	-2.8955	-2.7746	-2.6565	-2.5412	-2.4286	-2.3186	-2.2111	-2.1061	-2.0034	-1.9030	-1.8049	-1.7088	-1.6149	-1.5229	-1.4329	-1.3448	-1.2585	-1.1740
-9.2627	-8.9481	-8.6449	-8.3524	-8.0703	-7.7979	-7.5347	-7.2804	-7.0345	-6.7966	-6.5664	-6.3434	-6.1274	-5.9180	-5.7150	-5.5181	-5.3270	-5.1415	-4.9613	-4.7863	-4.6161	-4.4507	-4.2899	-4.1334	-3.9810	-3.8327	-3.6883	-3.5476	-3.4105	-3.2769	-3.1466	-3.0195	-2.8955	-2.7746	-2.6565	-2.5412	-2.4286	-2.3186	-2.2111	-2.1061	-2.0034	-1.9030	-1.8049	-1.7088	-1.6149	-1.5229	-1.4329	-1.3448	-1.2585	-1.1740
-9.2627	-8.9481	-8.6449	-8.3524	-8.0703	-7.7979	-7.5347	-7.2804	-7.0345	-6.7966	-6.5664	-6.3434	-6.1274	-5.9180	-5.7150	-5.5181	-5.3270	-5.1415	-4.9613	-4.7863	-4.6161	-4.4507	-4.2899	-4.1334	-3.9810	-3.8327	-3.6883	-3.5476	-3.4105	-3.2769	-3.1466	-3.0195	-2.8955	-2.7746	-2.6565	-2.5412	-2.4286	-2.3186	-2.2111	-2.1061	-2.0034	-1.9030	-1.8049	-1.7088	-1.6149	-1.5229	-1.4329	-1.3448	-1.2585	-1.1740
-9.2627	-8.9481	-8.6449	-8.3524	-8.0703	-7.7979	-7.5347	-7.2804	-7.0345	-6.7966	-6.5664	-6.3434	-6.1274	-5.9180	-5.7150	-5.5181	-5.3270	-5.1415	-4.9613	-4.7863	-4.6161	-4.4507	-4.2899	-4.1334	-3.9810	-3.8327	-3.6883	-3.5476	-3.4105	-3.2769	-3.1466	-3.0195	-2.8955	-2.7746	-2.6565	-2.5412	-2.4286	-2.3186	-2.2111	-2.1061	-2.0034	-1.9030	-1.8049	-1.7088	-1.6149	-1.5229	-1.4329	-1.3448	-1.2585	-1.1740
-9.2627	-8.9481	-8.6449	-8.3524	-8.0703	-7.7979	-7.5347	-7.2804	-7.0345	-6.7966	-6.5664	-6.3434	-6.1274	-5.9180	-5.7150	-5.5181	-5.3270	-5.1415	-4.9613	-4.7863	-4.6161	-4.4507	-4.2899	-4.1334	-3.9810	-3.8327	-3.6883	-3.5476	-3.4105	-3.2769	-3.1466	-3.0195	-2.8955	-2.7746	-2.6565	-2.5412	-2.4286	-2.3186	-2.2111	-2.1061	-2.0034	-1.9030	-1.8049	-1.7088	-1.6149	-1.5229	-1.4329	-1.3448	-1.2585	-1.1740
-9.2627	-8.9481	-8.6449	-8.3524	-8.0703	-7.7979	-7.5347	-7.2804	-7.0345	-6.7966	-6.5664	-6.3434	-6.1274	-5.9180	-5.7150	-5.5181	-5.3270	-5.1415	-4.9613	-4.7863	-4.6161	-4.4507	-4.2899	-4.1334	-3.9810	-3.8327	-3.6883	-3.5476	-3.4105	-3.2769	-3.1466	-3.0195	-2.8955	-2.7746	-2.6565	-2.5412	-2.4286	-2.3186	-2.2111	-2.1061	-2.0034	-1.9030	-1.8049	-1.7088	-1.6149	-1.5229	-1.4329	-1.3448	-1.2585	-1.1740
-9.2627	-8.9481	-8.6449	-8.3524	-8.0703	-7.7979	-7.5347	-7.2804	-7.0345	-6.7966	-6.5664	-6.3434	-6.1274	-5.9180	-5.7150	-5.5181	-5.3270	-5.1415	-4.9613	-4.7863	-4.6161	-4.4507	-4.2899	-4.1334	-3.9810	-3.8327	-3.6883	-3.5476	-3.4105	-3.2769	-3.1466	-3.0195	-2.8955	-2.7746	-2.6565	-2.5412	-2.4286	-2.3186	-2.2111	-2.1061	-2.0034	-1.9030	-1.8049	-1.7088	-1.6149	-1.5229	-1.4329	-1.3448	-1.2585	-1.1740
-9.2627	-8.9481	-8.6449	-8.3524	-8.0703	-7.7979	-7.5347	-7.2804	-7.0345	-6.7966	-6.5664	-6.3434	-6.1274	-5.9180	-5.7150	-5.5181	-5.3270	-5.1415	-4.9613	-4.7863	-4.6161	-4.4507	-4.2899	-4.1334	-3.9810	-3.8327	-3.6883	-3.5476	-3.4105	-3.2769	-3.1466	-3.0195	-2.8955	-2.7746	-2.6565	-2.5412	-2.4286	-2.3186	-2.2111	-2.1061	-2.0034	-1.9030	-1.8049	-1.7088	-1.6149	-1.5229	-1.4329	-1.3448	-1.2585	-1.1740
-9.2627	-8.9481	-8.6449	-8.3524	-8.0703	-7.7979	-7.5347	-7.2804	-7.0345	-6.7966	-6.5664	-6.3434	-6.1274	-5.9180	-5.7150	-5.5181	-5.3270	-5.1415	-4.9613	-4.7863	-4.6161	-4.4507	-4.2899	-4.1334	-3.9810	-3.8327	-3.6883	-3.5476	-3.4105	-3.2769	-3.1466	-3.0195	-2.8955	-2.7746	-2.6565	-2.5412	-2.4286	-2.3186	-2.2111	-2.1061	-2.0034	-1.9030	-1.8049	-1.7088	-1.6149	-1.5229	-1.4329	-1.3448	-1.2585	-1.1740
-9.2627	-8.9481	-8.6449	-8.3524	-8.0703	-7.7979	-7.5347	-7.2804	-7.0345	-6.7966	-6.5664	-6.3434	-6.1274	-5.9180	-5.7150	-5.5181	-5.3270	-5.1415	-4.9613	-4.7863	-4.6161	-4.4507	-4.2899	-4.1334	-3.9810	-3.8327	-3.6883	-3.5476	-3.4105	-3.2769	-3.1466	-3.0195	-2.8955	-2.7746	-2.6565	-2.5412	-2.4286	-2.3186	-2.2111	-2.1061	-2.0034	-1.9030	-1.8049	-1.7088	-1.6149	-1.5229	-1.4329	-1.3448	-1.2585	-1.1740
-9.2627	-8.9481	-8.6449	-8.3524	-8.0703	-7.7979	-7.5347	-7.2804	-7.0345	-6.7966	-6.5664	-6.3434	-6.1274	-5.9180	-5.7150	-5.5181	-5.3270	-5.1415	-4.9613	-4.7863	-4.6161	-4.4507	-4.2899	-4.1334	-3.9810	-3.8327	-3.6883	-3.5476	-3.4105	-3.2769	-3.1466	-3.0195	-2.8955	-2.7746	-2.6565	-2.5412	-2.4286	-2.3186	-2.2111	-2.1061	-2.0034	-1.9030	-1.8049	-1.7088	-1.6149	-1.5229	-1.4329	-1.3448	-1.2585	-1.1740
-9.2627	-8.9481	-8.6449	-8.3524	-8.0703	-7.7979	-7.5347	-7.2804	-7.0345	-6.7966	-6.5664	-6.3434	-6.1274	-5.9180	-5.7150	-5.5181	-5.3270	-5.1415	-4.9613	-4.7863	-4.6161	-4.4507	-4.2899	-4.1334	-3.9810	-3.8327	-3.6883	-3.5476	-3.4105	-3.2769	-3.1466	-3.0195	-2.8955	-2.7746	-2.6565	-2.5412	-2.4286	-2.3186	-2.2111	-2.1061	-2.0034	-1.9030	-1.8049	-1.7088	-1.6149	-1.5229	-1.4329	-1.3448	-1.2585	-1.1740
-9.2627	-8.9481	-8.6449	-8.3524	-8.0703	-7.7979	-7.5347	-7.2804	-7.0345	-6.7966	-6.5664	-6.3434	-6.1274	-5.9180	-5.7150	-5.5181	-5.3270	-5.1415	-4.9613	-4.7863	-4.6161	-4.4507	-4.2899	-4.1334	-3.9810	-3.8327	-3.6883	-3.5476	-3.4105	-3.2769	-3.1466	-3.0195	-2.8955	-2.7746	-2.6565	-2.5412	-2.4286	-2.3186	-2.2111	-2.1061	-2.0034	-1.9030	-1.8049	-1.7088	-1.6149	-1.5229	-1.4329	-1.3448	-1.2585	-1.1740
-9.2627	-8.9481	-8.6449	-8.3524	-8.0703	-7.7979	-7.5347	-7.2804	-7.0345	-6.7966	-6.5664	-6.3434	-6.1274	-5.9180	-5.7150	-5.5181	-5.3270	-5.1415	-4.9613	-4.7863	-4.6161	-4.4507	-4.2899	-4.1334	-3.9810	-3.8327	-3.6883	-3.5476	-3.4105	-3.2769	-3.1466	-3.0195	-2.8955	-2.7746	-2.6565	-2.5412	-2.4286	-2.3186	-2.2111	-2.1061	-2.0034	-1.9030	-1.8049	-1.7088	-1.6149	-1.5229	-1.4329	-1.3448	-1.2585	-1.1740
-9.2627	-8.9481	-8.6449	-8.3524	-8.0703	-7.7979	-7.5347	-7.2804	-7.0345	-6.7966	-6.5664	-6.3434	-6.1274	-5.9180	-5.7150	-5.5181	-5.3270	-5.1415	-4.9613	-4.7863	-4.6161	-4.4507	-4.2899	-4.1334	-3.9810	-3.8327	-3.6883	-3.5476	-3.4105	-3.2769	-3.1466	-3.0195	-2.8955	-2.7746	-2.6565	-2.5412	-2.4286	-2.3186	-2.2111	-2.1061	-2.0034	-1.9030	-1.8049	-1.7088	-1.6149	-1.5229	-1.4329	-1.3448	-1.2585	-1.1740
-9.2627	-8.9481	-8.6449	-8.3524	-8.0703	-7.7979	-7.5347	-7.2804	-7.0345	-6.7966	-6.5664	-6.3434	-6.1274	-5.9180	-5.7150	-5.5181	-5.3270	-5.1415	-4.9613	-4.7863	-4.6161	-4.4507	-4.2899	-4.1334	-3.9810	-3.8327	-3.6883	-3.5476	-3.4105	-3.2769	-3.1466	-3.0195	-2.8955	-2.7746	-2.6565	-2.5412	-2.4286	-2.3186	-2.2111	-2.1061	-2.0034	-1.9030	-1.8049	-1.7088	-1.6149	-1.5229	-1.4329	-1.3448	-1.2585	-1.1740
-9.2627	-8.9481	-8.6449	-8.3524	-8.0703	-7.7979	-7.5347	-7.2804	-7.0345	-6.7966	-6.5664	-6.3434	-6.1274	-5.9180	-5.7150	-5.5181	-5.3270	-5.1415	-4.9613	-4.7863	-4.6161	-4.4507	-4.2899	-4.1334	-3.9810	-3.8327	-3.6883	-3.5476	-3.4105	-3.2769	-3.1466	-3.0195	-2.8955	-2.7746	-2.6565	-2.5412	-2.4286	-2.3186	-2.2111	-2.1061	-2.0034	-1.9030	-1.8049	-1.7088	-1.6149	-1.5229	-1.4329	-1.3448	-1.2585	-1.1740
-9.2627	-8.9481	-8.6449	-8.3524	-8.0703	-7.7979	-7.5347	-7.2804	-7.0345	-6.7966	-6.5664	-6.3434	-6.1274	-5.9180	-5.7150	-5.5181	-5.3270	-5.1415	-4.9613	-4.7863	-4.6161	-4.4507	-4.2899	-4.1334	-3.9810	-3.8327	-3.6883	-3.5476	-3.4105	-3.2769	-3.1466	-3.0195	-2.8955	-2.7746	-2.6565	-2.5412	-2.4286	-2.3186	-2.2111	-2.1061	-2.0034	-1.9030	-1.8049	-1.7088	-1.6149	-1.5229	-1.4329	-1.3448	-1.2585	-1.1740
-9.2627	-8.9481	-8.6449	-8.3524	-8.0703	-7.7979	-7.5347	-7.2804	-7.0345	-6.7966	-6.5664	-6.3434	-6.1274	-5.9180	-5.7150	-5.5181	-5.3270	-5.1415	-4.9613	-4.7863	-4.6161	-4.4507	-4.2899	-4.1334	-3.9810	-3.8327	-3.6883	-3.5476	-3.4105	-3.2769	-3.1466	-3.0195	-2.8955	-2.7746	-2.6565	-2.5412	-2.4286	-2.3186	-2.2111	-2.1061	-2.0034	-1.9030	-1.8049	-1.7088	-1.6149	-1.5229	-1.4329	-1.3448	-1.2585	-1.1740
-9.2627	-8.9481	-8.6449	-8.3524	-8.0703	-7.7979	-7.5347	-7.2804	-7.0345	-6.7966	-6.5664	-6.3434	-6.1274	-5.9180	-5.7150	-5.5181	-5.3270	-5.1415	-4.9613	-4.7863	-4.6161	-4.4507	-4.2899	-4.1334	-3.9810	-3.8327	-3.6883	-3.5476	-3.4105	-3.2769	-3.1466	-3.0195	-2.8955	-2.7746	-2.6565	-2.5412	-2.4286	-2.3186	-2.2111	-2.1061	-2.0034	-1.9030	-1.8049	-1.7088	-1.6149	-1.5229	-1.4329	-1.3448	-1.2585	-1.1740
-9.2627	-8.9481	-8.6449	-8.3524	-8.0703	-7.7979	-7.5347	-7.2804	-7.0345	-6.7966	-6.5664	-6.3434	-6.1274	-5.9180	-5.7150	-5.5181	-5.3270	-5.1415	-4.9613	-4.7863	-4.6161	-4.4507	-4.2899	-4.1334	-3.9810	-3.8327	-3.6883	-3.5476	-3.4105	-3.2769	-3.1466	-3.0195	-2.8955	-2.7746	-2.6565	-2.5412	-2.4286	-2.3186	-2.2111	-2.1061	-2.0034	-1.9030	-1.8049	-1.7088	-1.6149	-1.5229	-1.4329	-1.3448	-1.2585	-1.1740
-9.2627	-8.9481	-8.6449	-8.3524	-8.0703	-7.7979	-7.5347	-7.2804	-7.0345	-6.7966	-6.5664	-6.3434	-6.1274	-5.9180	-5.7150	-5.5181	-5.3270	-5.1415	-4.9613	-4.7863	-4.6161	-4.4507	-4.2899	-4.1334	-3.9810	-3.8327	-3.6883	-3.5476	-3.4105	-3.2769	-3.1466	-3.0195	-2.8955	-2.7746	-2.6565	-2.5412	-2.4286	-2.3186	-2.2111	-2.1061	-2.0034	-1.9030	-1.8049	-1.7088	-1.6149	-1.5229	-1.4329	-1.3448	-1.2585	-1.1740
-9.2627	-8.9481	-8.6449	-8.3524	-8.0703	-7.7979	-7.5347	-7.2804	-7.0345	-6.7966	-6.5664	-6.3434	-6.1274	-5.9180	-5.7150	-5.5181	-5.3270	-5.1415	-4.9613	-4.7863	-4.6161	-4.4507	-4.2899	-4.1334	-3.9810	-3.8327	-3.6883	-3.5476	-3.4105	-3.2769	-3.1466	-3.0195	-2.8955	-2.7746	-2.6565	-2.5412	-2.4286	-2.3186	-2.2111	-2.1061	-2.0034	-1.9030	-1.8049	-1.7088	-1.6149	-1.5229	-1.4329	-1.3448	-1.2585	-1.1740
-9.2627	-8.9481	-8.6449	-8.3524	-8.0703	-7.7979	-7.5347	-7.2804	-7.0345	-6.7966	-6.5664	-6.3434	-6.1274	-5.9180	-5.7150	-5.5181	-5.3270	-5.1415	-4.9613	-4.7863	-4.6161	-4.4507	-4.2899	-4.1334	-3.9810	-3.8327	-3.6883	-3.5476	-3.4105	-3.2769	-3.1466	-3.0195	-2.8955	-2.7746	-2.6565	-2.5412	-2.4286	-2.3186	-2.2111	-2.1061	-2.0034	-1.9030	-1.8049	-1.7088	-1.6149	-1.5229	-1.4329	-1.3448	-1.2585	-1.1740
-9.2627	-8.9481	-8.6449	-8.3524	-8.0703	-7.7979	-7.5347	-7.2804	-7.0345	-6.7966	-6.5664	-6.3434	-6.1274	-5.9180	-5.7150	-5.5181	-5.3270	-5.1415	-4.9613	-4.7863	-4.6161	-4.4507	-4.2899	-4.1334	-3.9810	-3.8327	-3.6883	-3.5476	-3.4105	-3.2769	-3.1466	-3.0195	-2.8955	-2.7746	-2.6565	-2.5412	-2.4286	-2.3186	-2.2111	-2.1061	-2.0034	-1.9030	-1.8049	-1.7088	-1.6149	-1.5229	-1.4329	-1.3448	-1.2585	-1.1740
-9.2627	-8.9481	-8.6449	-8.3524	-8.0703	-7.7979	-7.5347	-7.2804	-7.0345	-6.7966	-6.5664	-6.3434	-6.1274	-5.9180	-5.7150	-5.5181	-5.3270	-5.1415	-4.9613	-4.7863	-4.6161	-4.4507	-4.2899	-4.1334	-3.9810	-3.8327	-3.6883	-3.5476	-3.4105	-3.2769	-3.1466	-3.0195	-2.8955	-2.7746	-2.6565	-2.5412	-2.4286	-2.3186	-2.2111	-2.1061	-2.0034	-1.9030	-1.8049	-1.7088	-1.6149	-1.5229	-1.4329	-1.3448	-1.2585	-1.1740
-9.2627	-8.9481	-8.6449	-8.3524	-8.0703	-7.7979	-7.5347	-7.2804	-7.0345	-6.7966	-6.5664	-6.3434	-6.1274	-5.9180	-5.7150	-5.5181	-5.3270	-5.1415	-4.9613	-4.7863	-4.6161	-4.4507	-4.2899	-4.1334	-3.9810	-3.8327	-3.6883	-3.5476	-3.4105	-3.2769	-3.1466	-3.0195	-2.8955	-2.7746	-2.6565	-2.5412	-2.4286	-2.3186	-2.2111	-2.1061	-2.0034	-1.9030	-1.8049	-1.7088	-1.6149	-1.5229	-1.4329	-1.3448	-1.2585	-1.1740
-9.2627	-8.9481	-8.6449	-8.3524	-8.0703	-7.7979	-7.5347	-7.2804	-7.0345	-6.7966	-6.5664	-6.3434	-6.1274	-5.9180	-5.7150	-5.5181	-5.3270	-5.1415	-4.9613	-4.7863	-4.6161	-4.4507	-4.2899	-4.1334	-3.9810	-3.8327	-3.6883	-3.5476	-3.4105	-3.2769	-3.1466	-3.0195	-2.8955	-2.7746	-2.6565	-2.5412	-2.4286	-2.3186	-2.2111	-2.1061	-2.0034	-1.9030	-1.8049	-1.7088	-1.6149	-1.5229	-1.4329	-1.3448	-1.2585	-1.1740
-9.2627	-8.9481	-8.6449	-8.3524	-8.0703	-7.7979	-7.5347	-7.2804	-7.0345	-6.7966	-6.5664	-6.3434	-6.1274	-5.9180	-5.7150	-5.5181	-5.3270	-5.1415	-4.9613	-4.7863	-4.6161	-4.4507	-4.2899	-4.1334	-3.9810	-3.8327	-3.6883	-3.5476	-3.4105	-3.2769	-3.1466	-3.0195	-2.8955	-2.7746	-2.6565	-2.5412	-2.4286	-2.3186	-2.2111	-2.1061	-2.0034	-1.9030	-1.8049	-1.7088	-1.6149	-1.5229	-1.4329	-1.3448	-1.2585	-1.1740
-9.2627	-8.9481	-8.6449	-8.3524	-8.0703	-7.7979	-7.5347	-7.2804	-7.0345	-6.7966	-6.5664	-6.3434	-6.1274	-5.9180	-5.7150	-5.5181	-5.3270	-5.1415	-4.9613	-4.7863	-4.6161	-4.4507	-4.2899	-4.1334	-3.9810	-3.8327	-3.6883	-3.5476	-3.4105	-3.2769	-3.1466	-3.0195	-2.8955	-2.7746	-2.6565	-2.5412	-2.4286	-2.3186	-2.2111	-2.1061	-2.0034	-1.9030	-1.8049	-1.7088	-1.6149	-1.5229	-1.4329	-1.3448	-1.2585	-1.1740
-9.2627	-8.9481	-8.6449	-8.3524	-8.0703	-7.7979	-7.5347	-7.2804	-7.0345	-6.7966	-6.5664	-6.3434	-6.1274	-5.9180	-5.7150	-5.5181	-5.3270	-5.1415	-4.9613	-4.7863	-4.6161	-4.4507	-4.2899	-4.1334	-3.9810	-3.8327	-3.6883	-3.5476	-3.4105	-3.2769	-3.1466	-3.0195	-2.8955	-2.7746	-2.6565	-2.5412	-2.4286	-2.3186	-2.2111	-2.1061	-2.0034	-1.9030	-1.8049	-1.7088	-1.6149	-1.5229	-1.4329	-1.3448	-1.2585	-1.1740
-9.2627	-8.9481	-8.6449	-8.3524	-8.0703	-7.7979	-7.5347	-7.2804	-7.0345	-6.7966	-6.5664	-6.3434	-6.1274	-5.9180	-5.7150	-5.5181	-5.3270	-5.1415	-4.9613	-4.7863	-4.6161	-4.4507	-4.2899	-4.1334	-3.9810	-3.8327	-3.6883	-3.5476	-3.4105	-3.2769	-3.1466	-3.0195	-2.8955	-2.7746	-2.6565	-2.5412	-2.4286	-2.3186	-2.2111	-2.1061	-2.0034	-1.9030	-1.8049	-1.7088	-1.6149	-1.5229	-1.4329	-1.3448	-1.2585	-1.1740
-9.2627	-8.9481	-8.6449	-8.3524	-8.0703	-7.7979	-7.5347	-7.2804	-7.0345	-6.7966	-6.5664	-6.3434	-6.1274	-5.9180	-5.7150	-5.5181	-5.3270	-5.1415	-4.9613	-4.7863	-4.6161	-4.4507	-4.2899	-4.1334	-3.9810	-3.8327	-3.6883	-3.5476	-3.4105	-3.2769	-3.1466	-3.0195	-2.8955	-2.7746	-2.6565	-2.5412	-2.4286	-2.3186	-2.2111	-2.1061	-2.0034	-1.9030	-1.8049	-1.7088	-1.6149	-1.5229	-1.4329	-1.3448	-1.2585	-1.1740
-9.2627	-8.9481	-8.6449	-8.3524	-8.0703	-7.7979	-7.5347	-7.2804	-7.0345	-6.7966	-6.5664	-6.3434	-6.1274	-5.9180	-5.7150	-5.5181	-5.3270	-5.1415	-4.9613	-4.7863	-4.6161	-4.4507	-4.2899	-4.1334	-3.9810	-3.8327	-3.6883	-3.5476	-3.4105	-3.2769	-3.1466	-3.0195	-2.8955	-2.7746	-2.6565	-2.5412	-2.4286	-2.3186	-2.2111	-2.1061	-2.0034	-1.9030	-1.8049	-1.7088	-1.6149	-1.5229	-1.4329	-1.3448	-1.2585	-1.1740
-9.2627	-8.9481	-8.6449	-8.3524	-8.0703	-7.7979	-7.5347	-7.2804	-7.0345	-6.7966	-6.5664	-6.3434	-6.1274	-5.9180	-5.7150	-5.5181	-5.3270	-5.1415	-4.9613	-4.7863	-4.6161	-4.4507	-4.2899	-4.1334	-3.9810	-3.8327	-3.6883	-3.5476	-3.4105	-3.2769	-3.1466	-3.0195	-2.8955	-2.7746	-2.6565	-2.5412	-2.4286	-2.3186	-2.2111	-2.1061	-2.0034	-1.9030	-1.8049	-1.7088	-1.6149	-1.5229	-1.4329	-1.3448	-1.2585	-1.1740
-9.2627	-8.9481	-8.6449	-8.3524	-8.0703	-7.7979	-7.5347	-7.2804	-7.0345	-6.7966	-6.5664	-6.3434	-6.1274	-5.9180	-5.7150	-5.5181	-5.3270	-5.1415	-4.9613	-4.7863	-4.6161	-4.4507	-4.2899	-4.1334	-3.9810	-3.8327	-3.6883	-3.5476	-3.4105	-3.2769	-3.1466	-3.0195	-2.8955	-2.7746	-2.6565	-2.5412	-2.4286	-2.3186	-2.2111	-2.1061	-2.0034	-1.9030	-1.8049	-1.7088	-1.6149	-1.5229	-1.4329	-1.3448	-1.2585	-1.1740
-9.2627	-8.9481	-8.6449	-8.3524	-8.0703	-7.7979	-7.5347	-7.2804	-7.0345	-6.7966	-6.5664	-6.3434	-6.1274	-5.9180	-5.7150	-5.5181	-5.3270	-5.1415	-4.9613	-4.7863	-4.6161	-4.4507	-4.2899	-4.1334	-3.9810	-3.8327	-3.6883	-3.5476	-3.4105	-3.2769	-3.1466	-3.0195	-2.8955	-2.7746	-2.6565	-2.5412	-2.4286	-2.3186	-2.2111	-2.1061	-2.0034	-1.9030	-1.8049	-1.7088	-1.6149	-1.5229	-1.4329	-1.3448	-1.2585	-1.1740
-9.2627	-8.9481	-8.6449	-8.3524	-8.0703	-7.7979	-7.5347	-7.2804	-7.0345	-6.7966	-6.5664	-6.3434	-6.1274	-5.9180	-5.7150	-5.5181	-5.3270	-5.1415	-4.9613	-4.7863	-4.6161	-4.4507	-4.2899	-4.1334	-3.9810	-3.8327	-3.6883	-3.5476	-3.4105	-3.2769	-3.1466	-3.0195	-2.8955	-2.7746	-2.6565	-2.5412	-2.4286	-2.3186	-2.2111	-2.1061	-2.0034	-1.9030	-1.8049	-1.7088	-1.6149	-1.5229	-1.4329	-1.3448	-1.2585	-1.1740
-9.2627	-8.9481	-8.6449	-8.3524	-8.0703	-7.7979	-7.5347	-7.2804	-7.0345	-6.7966	-6.5664	-6.3434	-6.1274	-5.9180	-5.7150	-5.5181	-5.3270	-5.1415	-4.9613	-4.7863	-4.6161	-4.4507	-4.2899	-4.1334	-3.9810	-3.8327	-3.6883	-3.5476	-3.4105	-3.2769	-3.1466	-3.0195	-2.8955	-2.7746	-2.6565	-2.5412	-2.4286	-2.3186	-2.2111	-2.1061	-2.0034	-1.9030	-1.8049	-1.7088	-1.6149	-1.5229	-1.4329	-1.3448	-1.2585	-1.1740
-9.2627	-8.9481	-8.6449	-8.3524	-8.0703	-7.7979	-7.5347	-7.2804	-7.0345	-6.7966	-6.5664	-6.3434	-6.1274	-5.9180	-5.7150	-5.5181	-5.3270	-5.1415	-4.9613	-4.7863	-4.6161	-4.4507	-4.2899	-4.1334	-3.9810	-3.8327	-3.6883	-3.5476	-3.4105	-3.2769	-3.1466	-3.0195	-2.8955	-2.7746	-2.6565	-2.5412	-2.4286	-2.3186	-2.2111	-2.1061	-2.0034	-1.9030	-1.8049	-1.7088	-1.6149	-1.5229	-1.4329	-1.3448	-1.2585	-1.1740
-9.2627	-8.9481	-8.6449	-8.3524	-8.0703	-7.7979	-7.5347	-7.2804	-7.0345	-6.7966	-6.5664	-6.3434	-6.1274	-5.9180	-5.7150	-5.5181	-5.3270	-5.1415	-4.9613	-4.7863	-4.6161	-4.4507	-4.2899	-4.1334	-3.9810	-3.8327	-3.6883	-3.5476	-3.4105	-3.2769	-3.1466	-3.0195	-2.8955	-2.7746	-2.6565	-2.5412	-2.4286	-2.3186	-2.2111	-2.1061	-2.0034	-1.9030	-1.8049	-1.7088	-1.6149	-1.5229	-1.4329	-1.3448	-1.2585	-1.1740
-9.2627	-8.9481	-8.6449	-8.3524	-8.0703	-7.7979	-7.5347	-7.2804	-7.0345	-6.7966	-6.5664	-6.3434	-6.1274	-5.9180	-5.7150	-5.5181	-5.3270	-5.1415	-4.9613	-4.7863	-4.6161	-4.4507	-4.2899	-4.1334	-3.9810	-3.8327	-3.6883	-3.5476	-3.4105	-3.2769	-3.1466	-3.0195	-2.8955	-2.7746	-2.6565	-2.5412	-2.4286	-2.3186	-2.2111	-2.1061	-2.0034	-1.9030	-1.8049	-1.7088	-1.6149	-1.5229	-1.4329	-1.3448	-1.2585	-1.1740
-9.2627	-8.9481	-8.6449	-8.3524	-8.0703	-7.7979	-7.5347	-7.2804	-7.0345	-6.7966	-6.5664	-6.3434	-6.1274	-5.9180	-5.7150	-5.5181	-5.3270	-5.1415	-4.9613	-4.7863	-4.6161	-4.4507	-4.2899	-4.1334	-3.9810	-3.8327	-3.6883	-3.5476	-3.4105	-3.2769	-3.1466	-3.0195	-2.8955	-2.7746	-2.6565	-2.5412	-2.4286	-2.3186	-2.2111	-2.1061	-2.0034	-1.9030	-1.8049	-1.7088	-1.6149	-1.5229	-1.4329	-1.3448	-1.2585	-1.1740
-9.2627	-8.9481	-8.6449	-8.3524	-8.0703	-7.7979	-7.5347	-7.2804	-7.0345	-6.7966	-6.5664	-6.3434	-6.1274	-5.9180	-5.7150	-5.5181	-5.3270	-5.1415	-4.9613	-4.7863	-4.6161	-4.4507	-4.2899	-4.1334	-3.9810	-3.8327	-3.6883	-3.5476	-3.4105	-3.2769	-3.1466	-3.0195	-2.8955	-2.7746	-2.6565	-2.5412	-2.4286	-2.3186	-2.2111	-2.1061	-2.0034	-1.9030	-1.8049	-1.7088	-1.6149	-1.5229	-1.4329	-1.3448	-1.2585	-1.1740
-9.2627	-8.9481	-8.6449	-8.3524	-8.0703	-7.7979	-7.5347	-7.2804	-7.0345	-6.7966	-6.5664	-6.3434	-6.1274	-5.9180	-5.7150	-5.5181	-5.3270	-5.1415	-4.9613	-4.7863	-4.6161	-4.4507	-4.2899	-4.1334	-3.9810	-3.8327	-3.6883	-3.5476	-3.4105	-3.2769	-3.1466	-3.0195	-2.8955	-2.7746	-2.6565	-2.5412	-2.4286	-2.3186	-2.2111	-2.1061	-2.0034	-1.9030	-1.8049	-1.7088	-1.6149	-1.5229	-1.4329	-1.3448	-1.2585	-1.1740
-9.2627	-8.9481	-8.6449	-8.3524	-8.0703	-7.7979	-7.5347	-7.2804	-7.0345	-6.7966	-6.5664	-6.3434	-6.1274	-5.9180	-5.7150	-5.5181	-5.3270	-5.1415	-4.9613	-4.7863	-4.6161	-4.4507	-4.2899	-4.1334	-3.9810	-3.8327	-3.6883	-3.5476	-3.4105	-3.2769	-3.1466	-3.0195	-2.8955	-2.7746	-2.6565	-2.5412	-2.4286	-2.3186	-2.2111	-2.1061	-2.0034	-1.9030	-1.8049	-1.7088	-1.6149	-1.5229	-1.4329	-1.3448	-1.2585	-1.1740
-9.2627	-8.9481	-8.6449	-8.3524	-8.0703	-7.7979	-7.5347	-7.2804	-7.0345	-6.7966	-6.5664	-6.3434	-6.1274	-5.9180	-5.7150	-5.5181	-5.3270	-5.1415	-4.9613	-4.7863	-4.6161	-4.4507	-4.2899	-4.1334	-3.9810	-3.8327	-3.6883	-3.5476	-3.4105	-3.2769	-3.1466	-3.0195	-2.8955	-2.7746	-2.6565	-2.5412	-2.4286	-2.3186	-2.2111	-2.1061	-2.0034	-1.9030	-1.8049	-1.7088	-1.6149	-1.5229	-1.4329	-1.3448	-1.2585	-1.1740
-9.2627	-8.9481	-8.6449	-8.3524	-8.0703	-7.7979	-7.5347	-7.2804	-7.0345	-6.7966	-6.5664	-6.3434	-6.1274	-5.9180	-5.7150	-5.5181	-5.3270	-5.1415	-4.9613	-4.7863	-4.6161	-4.4507	-4.2899	-4.1334	-3.9810	-3.8327	-3.6883	-3.5476	-3.4105	-3.2769	-3.1466	-3.0195	-2.8955	-2.7746	-2.6565	-2.5412	-2.4286	-2.3186	-2.2111	-2.1061	-2.0034	-1.9030	-1.8049	-1.7088	-1.6149	-1.5229	-1.4329	-1.3448	-1.2585	-1.1740
-9.2627	-8.9481	-8.6449	-8.3524	-8.0703	-7.7979	-7.5347	-7.2804	-7.0345	-6.7966	-6.5664	-6.3434	-6.1274	-5.9180	-5.7150	-5.5181	-5.3270	-5.1415	-4.9613	-4.7863	-4.6161	-4.4507	-4.2899	-4.1334	-3.9810	-3.8327	-3.6883	-3.5476	-3.4105	-3.2769	-3.1466	-3.0195	-2.8955	-2.7746	-2.6565	-2.5412	-2.4286	-2.3186	-2.2111	-2.1061	-2.0034	-1.9030	-1.8049	-1.7088	-1.6149	-1.5229	-1.4329	-1.3448	-1.2585	-1.1740
-9.2627	-8.9481	-8.6449	-8.3524	-8.0703	-7.7979	-7.5347	-7.2804	-7.0345	-6.7966	-6.5664	-6.3434	-6.1274	-5.9180	-5.7150	-5.5181	-5.3270	-5.1415	-4.9613	-4.7863	-4.6161	-4.4507	-4.2899	-4.1334	-3.9810	-3.8327	-3.6883	-3.5476	-3.4105	-3.2769	-3.1466	-3.0195	-2.8955	-2.7746	-2.6565	-2.5412	-2.4286	-2.3186	-2.2111	-2.1061	-2.0034	-1.9030	-1.8049	-1.7088	-1.6149	-1.5229	-1.4329	-1.3448	-1.2585	-1.1740
