# Supplementary material for: Aeolian sediment transport on Io from lava–frost interactions
Source: Nat Commun. 2022 Apr 19;13:2076. doi: 10.1038/s41467-022-29682-x (PMC9018742; doi:10.1038/s41467-022-29682-x)
Supplement: Supplementary file 3 — Source Data [file 41467_2022_29682_MOESM3_ESM.zip › fig_1c_X.csv]

105.0000	106.8906	108.7812	110.6718	112.5624	114.4531	116.3437	118.2343	120.1249	122.0155	123.9061	125.7967	127.6873	129.5780	131.4686	133.3592	135.2498	137.1404	139.0310	140.9216	142.8122	144.7029	146.5935	148.4841	150.3747	152.2653	154.1559	156.0465	157.9371	159.8278	161.7184	163.6090	165.4996	167.3902	169.2808	171.1714	173.0620	174.9527	176.8433	178.7339	180.6245	182.5151	184.4057	186.2963	188.1869	190.0776	191.9682	193.8588	195.7494	197.6400
105.0000	106.8906	108.7812	110.6718	112.5624	114.4531	116.3437	118.2343	120.1249	122.0155	123.9061	125.7967	127.6873	129.5780	131.4686	133.3592	135.2498	137.1404	139.0310	140.9216	142.8122	144.7029	146.5935	148.4841	150.3747	152.2653	154.1559	156.0465	157.9371	159.8278	161.7184	163.6090	165.4996	167.3902	169.2808	171.1714	173.0620	174.9527	176.8433	178.7339	180.6245	182.5151	184.4057	186.2963	188.1869	190.0776	191.9682	193.8588	195.7494	197.6400
105.0000	106.8906	108.7812	110.6718	112.5624	114.4531	116.3437	118.2343	120.1249	122.0155	123.9061	125.7967	127.6873	129.5780	131.4686	133.3592	135.2498	137.1404	139.0310	140.9216	142.8122	144.7029	146.5935	148.4841	150.3747	152.2653	154.1559	156.0465	157.9371	159.8278	161.7184	163.6090	165.4996	167.3902	169.2808	171.1714	173.0620	174.9527	176.8433	178.7339	180.6245	182.5151	184.4057	186.2963	188.1869	190.0776	191.9682	193.8588	195.7494	197.6400
105.0000	106.8906	108.7812	110.6718	112.5624	114.4531	116.3437	118.2343	120.1249	122.0155	123.9061	125.7967	127.6873	129.5780	131.4686	133.3592	135.2498	137.1404	139.0310	140.9216	142.8122	144.7029	146.5935	148.4841	150.3747	152.2653	154.1559	156.0465	157.9371	159.8278	161.7184	163.6090	165.4996	167.3902	169.2808	171.1714	173.0620	174.9527	176.8433	178.7339	180.6245	182.5151	184.4057	186.2963	188.1869	190.0776	191.9682	193.8588	195.7494	197.6400
105.0000	106.8906	108.7812	110.6718	112.5624	114.4531	116.3437	118.2343	120.1249	122.0155	123.9061	125.7967	127.6873	129.5780	131.4686	133.3592	135.2498	137.1404	139.0310	140.9216	142.8122	144.7029	146.5935	148.4841	150.3747	152.2653	154.1559	156.0465	157.9371	159.8278	161.7184	163.6090	165.4996	167.3902	169.2808	171.1714	173.0620	174.9527	176.8433	178.7339	180.6245	182.5151	184.4057	186.2963	188.1869	190.0776	191.9682	193.8588	195.7494	197.6400
105.0000	106.8906	108.7812	110.6718	112.5624	114.4531	116.3437	118.2343	120.1249	122.0155	123.9061	125.7967	127.6873	129.5780	131.4686	133.3592	135.2498	137.1404	139.0310	140.9216	142.8122	144.7029	146.5935	148.4841	150.3747	152.2653	154.1559	156.0465	157.9371	159.8278	161.7184	163.6090	165.4996	167.3902	169.2808	171.1714	173.0620	174.9527	176.8433	178.7339	180.6245	182.5151	184.4057	186.2963	188.1869	190.0776	191.9682	193.8588	195.7494	197.6400
105.0000	106.8906	108.7812	110.6718	112.5624	114.4531	116.3437	118.2343	120.1249	122.0155	123.9061	125.7967	127.6873	129.5780	131.4686	133.3592	135.2498	137.1404	139.0310	140.9216	142.8122	144.7029	146.5935	148.4841	150.3747	152.2653	154.1559	156.0465	157.9371	159.8278	161.7184	163.6090	165.4996	167.3902	169.2808	171.1714	173.0620	174.9527	176.8433	178.7339	180.6245	182.5151	184.4057	186.2963	188.1869	190.0776	191.9682	193.8588	195.7494	197.6400
105.0000	106.8906	108.7812	110.6718	112.5624	114.4531	116.3437	118.2343	120.1249	122.0155	123.9061	125.7967	127.6873	129.5780	131.4686	133.3592	135.2498	137.1404	139.0310	140.9216	142.8122	144.7029	146.5935	148.4841	150.3747	152.2653	154.1559	156.0465	157.9371	159.8278	161.7184	163.6090	165.4996	167.3902	169.2808	171.1714	173.0620	174.9527	176.8433	178.7339	180.6245	182.5151	184.4057	186.2963	188.1869	190.0776	191.9682	193.8588	195.7494	197.6400
105.0000	106.8906	108.7812	110.6718	112.5624	114.4531	116.3437	118.2343	120.1249	122.0155	123.9061	125.7967	127.6873	129.5780	131.4686	133.3592	135.2498	137.1404	139.0310	140.9216	142.8122	144.7029	146.5935	148.4841	150.3747	152.2653	154.1559	156.0465	157.9371	159.8278	161.7184	163.6090	165.4996	167.3902	169.2808	171.1714	173.0620	174.9527	176.8433	178.7339	180.6245	182.5151	184.4057	186.2963	188.1869	190.0776	191.9682	193.8588	195.7494	197.6400
105.0000	106.8906	108.7812	110.6718	112.5624	114.4531	116.3437	118.2343	120.1249	122.0155	123.9061	125.7967	127.6873	129.5780	131.4686	133.3592	135.2498	137.1404	139.0310	140.9216	142.8122	144.7029	146.5935	148.4841	150.3747	152.2653	154.1559	156.0465	157.9371	159.8278	161.7184	163.6090	165.4996	167.3902	169.2808	171.1714	173.0620	174.9527	176.8433	178.7339	180.6245	182.5151	184.4057	186.2963	188.1869	190.0776	191.9682	193.8588	195.7494	197.6400
105.0000	106.8906	108.7812	110.6718	112.5624	114.4531	116.3437	118.2343	120.1249	122.0155	123.9061	125.7967	127.6873	129.5780	131.4686	133.3592	135.2498	137.1404	139.0310	140.9216	142.8122	144.7029	146.5935	148.4841	150.3747	152.2653	154.1559	156.0465	157.9371	159.8278	161.7184	163.6090	165.4996	167.3902	169.2808	171.1714	173.0620	174.9527	176.8433	178.7339	180.6245	182.5151	184.4057	186.2963	188.1869	190.0776	191.9682	193.8588	195.7494	197.6400
105.0000	106.8906	108.7812	110.6718	112.5624	114.4531	116.3437	118.2343	120.1249	122.0155	123.9061	125.7967	127.6873	129.5780	131.4686	133.3592	135.2498	137.1404	139.0310	140.9216	142.8122	144.7029	146.5935	148.4841	150.3747	152.2653	154.1559	156.0465	157.9371	159.8278	161.7184	163.6090	165.4996	167.3902	169.2808	171.1714	173.0620	174.9527	176.8433	178.7339	180.6245	182.5151	184.4057	186.2963	188.1869	190.0776	191.9682	193.8588	195.7494	197.6400
105.0000	106.8906	108.7812	110.6718	112.5624	114.4531	116.3437	118.2343	120.1249	122.0155	123.9061	125.7967	127.6873	129.5780	131.4686	133.3592	135.2498	137.1404	139.0310	140.9216	142.8122	144.7029	146.5935	148.4841	150.3747	152.2653	154.1559	156.0465	157.9371	159.8278	161.7184	163.6090	165.4996	167.3902	169.2808	171.1714	173.0620	174.9527	176.8433	178.7339	180.6245	182.5151	184.4057	186.2963	188.1869	190.0776	191.9682	193.8588	195.7494	197.6400
105.0000	106.8906	108.7812	110.6718	112.5624	114.4531	116.3437	118.2343	120.1249	122.0155	123.9061	125.7967	127.6873	129.5780	131.4686	133.3592	135.2498	137.1404	139.0310	140.9216	142.8122	144.7029	146.5935	148.4841	150.3747	152.2653	154.1559	156.0465	157.9371	159.8278	161.7184	163.6090	165.4996	167.3902	169.2808	171.1714	173.0620	174.9527	176.8433	178.7339	180.6245	182.5151	184.4057	186.2963	188.1869	190.0776	191.9682	193.8588	195.7494	197.6400
105.0000	106.8906	108.7812	110.6718	112.5624	114.4531	116.3437	118.2343	120.1249	122.0155	123.9061	125.7967	127.6873	129.5780	131.4686	133.3592	135.2498	137.1404	139.0310	140.9216	142.8122	144.7029	146.5935	148.4841	150.3747	152.2653	154.1559	156.0465	157.9371	159.8278	161.7184	163.6090	165.4996	167.3902	169.2808	171.1714	173.0620	174.9527	176.8433	178.7339	180.6245	182.5151	184.4057	186.2963	188.1869	190.0776	191.9682	193.8588	195.7494	197.6400
105.0000	106.8906	108.7812	110.6718	112.5624	114.4531	116.3437	118.2343	120.1249	122.0155	123.9061	125.7967	127.6873	129.5780	131.4686	133.3592	135.2498	137.1404	139.0310	140.9216	142.8122	144.7029	146.5935	148.4841	150.3747	152.2653	154.1559	156.0465	157.9371	159.8278	161.7184	163.6090	165.4996	167.3902	169.2808	171.1714	173.0620	174.9527	176.8433	178.7339	180.6245	182.5151	184.4057	186.2963	188.1869	190.0776	191.9682	193.8588	195.7494	197.6400
105.0000	106.8906	108.7812	110.6718	112.5624	114.4531	116.3437	118.2343	120.1249	122.0155	123.9061	125.7967	127.6873	129.5780	131.4686	133.3592	135.2498	137.1404	139.0310	140.9216	142.8122	144.7029	146.5935	148.4841	150.3747	152.2653	154.1559	156.0465	157.9371	159.8278	161.7184	163.6090	165.4996	167.3902	169.2808	171.1714	173.0620	174.9527	176.8433	178.7339	180.6245	182.5151	184.4057	186.2963	188.1869	190.0776	191.9682	193.8588	195.7494	197.6400
105.0000	106.8906	108.7812	110.6718	112.5624	114.4531	116.3437	118.2343	120.1249	122.0155	123.9061	125.7967	127.6873	129.5780	131.4686	133.3592	135.2498	137.1404	139.0310	140.9216	142.8122	144.7029	146.5935	148.4841	150.3747	152.2653	154.1559	156.0465	157.9371	159.8278	161.7184	163.6090	165.4996	167.3902	169.2808	171.1714	173.0620	174.9527	176.8433	178.7339	180.6245	182.5151	184.4057	186.2963	188.1869	190.0776	191.9682	193.8588	195.7494	197.6400
105.0000	106.8906	108.7812	110.6718	112.5624	114.4531	116.3437	118.2343	120.1249	122.0155	123.9061	125.7967	127.6873	129.5780	131.4686	133.3592	135.2498	137.1404	139.0310	140.9216	142.8122	144.7029	146.5935	148.4841	150.3747	152.2653	154.1559	156.0465	157.9371	159.8278	161.7184	163.6090	165.4996	167.3902	169.2808	171.1714	173.0620	174.9527	176.8433	178.7339	180.6245	182.5151	184.4057	186.2963	188.1869	190.0776	191.9682	193.8588	195.7494	197.6400
105.0000	106.8906	108.7812	110.6718	112.5624	114.4531	116.3437	118.2343	120.1249	122.0155	123.9061	125.7967	127.6873	129.5780	131.4686	133.3592	135.2498	137.1404	139.0310	140.9216	142.8122	144.7029	146.5935	148.4841	150.3747	152.2653	154.1559	156.0465	157.9371	159.8278	161.7184	163.6090	165.4996	167.3902	169.2808	171.1714	173.0620	174.9527	176.8433	178.7339	180.6245	182.5151	184.4057	186.2963	188.1869	190.0776	191.9682	193.8588	195.7494	197.6400
105.0000	106.8906	108.7812	110.6718	112.5624	114.4531	116.3437	118.2343	120.1249	122.0155	123.9061	125.7967	127.6873	129.5780	131.4686	133.3592	135.2498	137.1404	139.0310	140.9216	142.8122	144.7029	146.5935	148.4841	150.3747	152.2653	154.1559	156.0465	157.9371	159.8278	161.7184	163.6090	165.4996	167.3902	169.2808	171.1714	173.0620	174.9527	176.8433	178.7339	180.6245	182.5151	184.4057	186.2963	188.1869	190.0776	191.9682	193.8588	195.7494	197.6400
105.0000	106.8906	108.7812	110.6718	112.5624	114.4531	116.3437	118.2343	120.1249	122.0155	123.9061	125.7967	127.6873	129.5780	131.4686	133.3592	135.2498	137.1404	139.0310	140.9216	142.8122	144.7029	146.5935	148.4841	150.3747	152.2653	154.1559	156.0465	157.9371	159.8278	161.7184	163.6090	165.4996	167.3902	169.2808	171.1714	173.0620	174.9527	176.8433	178.7339	180.6245	182.5151	184.4057	186.2963	188.1869	190.0776	191.9682	193.8588	195.7494	197.6400
105.0000	106.8906	108.7812	110.6718	112.5624	114.4531	116.3437	118.2343	120.1249	122.0155	123.9061	125.7967	127.6873	129.5780	131.4686	133.3592	135.2498	137.1404	139.0310	140.9216	142.8122	144.7029	146.5935	148.4841	150.3747	152.2653	154.1559	156.0465	157.9371	159.8278	161.7184	163.6090	165.4996	167.3902	169.2808	171.1714	173.0620	174.9527	176.8433	178.7339	180.6245	182.5151	184.4057	186.2963	188.1869	190.0776	191.9682	193.8588	195.7494	197.6400
105.0000	106.8906	108.7812	110.6718	112.5624	114.4531	116.3437	118.2343	120.1249	122.0155	123.9061	125.7967	127.6873	129.5780	131.4686	133.3592	135.2498	137.1404	139.0310	140.9216	142.8122	144.7029	146.5935	148.4841	150.3747	152.2653	154.1559	156.0465	157.9371	159.8278	161.7184	163.6090	165.4996	167.3902	169.2808	171.1714	173.0620	174.9527	176.8433	178.7339	180.6245	182.5151	184.4057	186.2963	188.1869	190.0776	191.9682	193.8588	195.7494	197.6400
105.0000	106.8906	108.7812	110.6718	112.5624	114.4531	116.3437	118.2343	120.1249	122.0155	123.9061	125.7967	127.6873	129.5780	131.4686	133.3592	135.2498	137.1404	139.0310	140.9216	142.8122	144.7029	146.5935	148.4841	150.3747	152.2653	154.1559	156.0465	157.9371	159.8278	161.7184	163.6090	165.4996	167.3902	169.2808	171.1714	173.0620	174.9527	176.8433	178.7339	180.6245	182.5151	184.4057	186.2963	188.1869	190.0776	191.9682	193.8588	195.7494	197.6400
105.0000	106.8906	108.7812	110.6718	112.5624	114.4531	116.3437	118.2343	120.1249	122.0155	123.9061	125.7967	127.6873	129.5780	131.4686	133.3592	135.2498	137.1404	139.0310	140.9216	142.8122	144.7029	146.5935	148.4841	150.3747	152.2653	154.1559	156.0465	157.9371	159.8278	161.7184	163.6090	165.4996	167.3902	169.2808	171.1714	173.0620	174.9527	176.8433	178.7339	180.6245	182.5151	184.4057	186.2963	188.1869	190.0776	191.9682	193.8588	195.7494	197.6400
105.0000	106.8906	108.7812	110.6718	112.5624	114.4531	116.3437	118.2343	120.1249	122.0155	123.9061	125.7967	127.6873	129.5780	131.4686	133.3592	135.2498	137.1404	139.0310	140.9216	142.8122	144.7029	146.5935	148.4841	150.3747	152.2653	154.1559	156.0465	157.9371	159.8278	161.7184	163.6090	165.4996	167.3902	169.2808	171.1714	173.0620	174.9527	176.8433	178.7339	180.6245	182.5151	184.4057	186.2963	188.1869	190.0776	191.9682	193.8588	195.7494	197.6400
105.0000	106.8906	108.7812	110.6718	112.5624	114.4531	116.3437	118.2343	120.1249	122.0155	123.9061	125.7967	127.6873	129.5780	131.4686	133.3592	135.2498	137.1404	139.0310	140.9216	142.8122	144.7029	146.5935	148.4841	150.3747	152.2653	154.1559	156.0465	157.9371	159.8278	161.7184	163.6090	165.4996	167.3902	169.2808	171.1714	173.0620	174.9527	176.8433	178.7339	180.6245	182.5151	184.4057	186.2963	188.1869	190.0776	191.9682	193.8588	195.7494	197.6400
105.0000	106.8906	108.7812	110.6718	112.5624	114.4531	116.3437	118.2343	120.1249	122.0155	123.9061	125.7967	127.6873	129.5780	131.4686	133.3592	135.2498	137.1404	139.0310	140.9216	142.8122	144.7029	146.5935	148.4841	150.3747	152.2653	154.1559	156.0465	157.9371	159.8278	161.7184	163.6090	165.4996	167.3902	169.2808	171.1714	173.0620	174.9527	176.8433	178.7339	180.6245	182.5151	184.4057	186.2963	188.1869	190.0776	191.9682	193.8588	195.7494	197.6400
105.0000	106.8906	108.7812	110.6718	112.5624	114.4531	116.3437	118.2343	120.1249	122.0155	123.9061	125.7967	127.6873	129.5780	131.4686	133.3592	135.2498	137.1404	139.0310	140.9216	142.8122	144.7029	146.5935	148.4841	150.3747	152.2653	154.1559	156.0465	157.9371	159.8278	161.7184	163.6090	165.4996	167.3902	169.2808	171.1714	173.0620	174.9527	176.8433	178.7339	180.6245	182.5151	184.4057	186.2963	188.1869	190.0776	191.9682	193.8588	195.7494	197.6400
105.0000	106.8906	108.7812	110.6718	112.5624	114.4531	116.3437	118.2343	120.1249	122.0155	123.9061	125.7967	127.6873	129.5780	131.4686	133.3592	135.2498	137.1404	139.0310	140.9216	142.8122	144.7029	146.5935	148.4841	150.3747	152.2653	154.1559	156.0465	157.9371	159.8278	161.7184	163.6090	165.4996	167.3902	169.2808	171.1714	173.0620	174.9527	176.8433	178.7339	180.6245	182.5151	184.4057	186.2963	188.1869	190.0776	191.9682	193.8588	195.7494	197.6400
105.0000	106.8906	108.7812	110.6718	112.5624	114.4531	116.3437	118.2343	120.1249	122.0155	123.9061	125.7967	127.6873	129.5780	131.4686	133.3592	135.2498	137.1404	139.0310	140.9216	142.8122	144.7029	146.5935	148.4841	150.3747	152.2653	154.1559	156.0465	157.9371	159.8278	161.7184	163.6090	165.4996	167.3902	169.2808	171.1714	173.0620	174.9527	176.8433	178.7339	180.6245	182.5151	184.4057	186.2963	188.1869	190.0776	191.9682	193.8588	195.7494	197.6400
105.0000	106.8906	108.7812	110.6718	112.5624	114.4531	116.3437	118.2343	120.1249	122.0155	123.9061	125.7967	127.6873	129.5780	131.4686	133.3592	135.2498	137.1404	139.0310	140.9216	142.8122	144.7029	146.5935	148.4841	150.3747	152.2653	154.1559	156.0465	157.9371	159.8278	161.7184	163.6090	165.4996	167.3902	169.2808	171.1714	173.0620	174.9527	176.8433	178.7339	180.6245	182.5151	184.4057	186.2963	188.1869	190.0776	191.9682	193.8588	195.7494	197.6400
105.0000	106.8906	108.7812	110.6718	112.5624	114.4531	116.3437	118.2343	120.1249	122.0155	123.9061	125.7967	127.6873	129.5780	131.4686	133.3592	135.2498	137.1404	139.0310	140.9216	142.8122	144.7029	146.5935	148.4841	150.3747	152.2653	154.1559	156.0465	157.9371	159.8278	161.7184	163.6090	165.4996	167.3902	169.2808	171.1714	173.0620	174.9527	176.8433	178.7339	180.6245	182.5151	184.4057	186.2963	188.1869	190.0776	191.9682	193.8588	195.7494	197.6400
105.0000	106.8906	108.7812	110.6718	112.5624	114.4531	116.3437	118.2343	120.1249	122.0155	123.9061	125.7967	127.6873	129.5780	131.4686	133.3592	135.2498	137.1404	139.0310	140.9216	142.8122	144.7029	146.5935	148.4841	150.3747	152.2653	154.1559	156.0465	157.9371	159.8278	161.7184	163.6090	165.4996	167.3902	169.2808	171.1714	173.0620	174.9527	176.8433	178.7339	180.6245	182.5151	184.4057	186.2963	188.1869	190.0776	191.9682	193.8588	195.7494	197.6400
105.0000	106.8906	108.7812	110.6718	112.5624	114.4531	116.3437	118.2343	120.1249	122.0155	123.9061	125.7967	127.6873	129.5780	131.4686	133.3592	135.2498	137.1404	139.0310	140.9216	142.8122	144.7029	146.5935	148.4841	150.3747	152.2653	154.1559	156.0465	157.9371	159.8278	161.7184	163.6090	165.4996	167.3902	169.2808	171.1714	173.0620	174.9527	176.8433	178.7339	180.6245	182.5151	184.4057	186.2963	188.1869	190.0776	191.9682	193.8588	195.7494	197.6400
105.0000	106.8906	108.7812	110.6718	112.5624	114.4531	116.3437	118.2343	120.1249	122.0155	123.9061	125.7967	127.6873	129.5780	131.4686	133.3592	135.2498	137.1404	139.0310	140.9216	142.8122	144.7029	146.5935	148.4841	150.3747	152.2653	154.1559	156.0465	157.9371	159.8278	161.7184	163.6090	165.4996	167.3902	169.2808	171.1714	173.0620	174.9527	176.8433	178.7339	180.6245	182.5151	184.4057	186.2963	188.1869	190.0776	191.9682	193.8588	195.7494	197.6400
105.0000	106.8906	108.7812	110.6718	112.5624	114.4531	116.3437	118.2343	120.1249	122.0155	123.9061	125.7967	127.6873	129.5780	131.4686	133.3592	135.2498	137.1404	139.0310	140.9216	142.8122	144.7029	146.5935	148.4841	150.3747	152.2653	154.1559	156.0465	157.9371	159.8278	161.7184	163.6090	165.4996	167.3902	169.2808	171.1714	173.0620	174.9527	176.8433	178.7339	180.6245	182.5151	184.4057	186.2963	188.1869	190.0776	191.9682	193.8588	195.7494	197.6400
105.0000	106.8906	108.7812	110.6718	112.5624	114.4531	116.3437	118.2343	120.1249	122.0155	123.9061	125.7967	127.6873	129.5780	131.4686	133.3592	135.2498	137.1404	139.0310	140.9216	142.8122	144.7029	146.5935	148.4841	150.3747	152.2653	154.1559	156.0465	157.9371	159.8278	161.7184	163.6090	165.4996	167.3902	169.2808	171.1714	173.0620	174.9527	176.8433	178.7339	180.6245	182.5151	184.4057	186.2963	188.1869	190.0776	191.9682	193.8588	195.7494	197.6400
105.0000	106.8906	108.7812	110.6718	112.5624	114.4531	116.3437	118.2343	120.1249	122.0155	123.9061	125.7967	127.6873	129.5780	131.4686	133.3592	135.2498	137.1404	139.0310	140.9216	142.8122	144.7029	146.5935	148.4841	150.3747	152.2653	154.1559	156.0465	157.9371	159.8278	161.7184	163.6090	165.4996	167.3902	169.2808	171.1714	173.0620	174.9527	176.8433	178.7339	180.6245	182.5151	184.4057	186.2963	188.1869	190.0776	191.9682	193.8588	195.7494	197.6400
105.0000	106.8906	108.7812	110.6718	112.5624	114.4531	116.3437	118.2343	120.1249	122.0155	123.9061	125.7967	127.6873	129.5780	131.4686	133.3592	135.2498	137.1404	139.0310	140.9216	142.8122	144.7029	146.5935	148.4841	150.3747	152.2653	154.1559	156.0465	157.9371	159.8278	161.7184	163.6090	165.4996	167.3902	169.2808	171.1714	173.0620	174.9527	176.8433	178.7339	180.6245	182.5151	184.4057	186.2963	188.1869	190.0776	191.9682	193.8588	195.7494	197.6400
105.0000	106.8906	108.7812	110.6718	112.5624	114.4531	116.3437	118.2343	120.1249	122.0155	123.9061	125.7967	127.6873	129.5780	131.4686	133.3592	135.2498	137.1404	139.0310	140.9216	142.8122	144.7029	146.5935	148.4841	150.3747	152.2653	154.1559	156.0465	157.9371	159.8278	161.7184	163.6090	165.4996	167.3902	169.2808	171.1714	173.0620	174.9527	176.8433	178.7339	180.6245	182.5151	184.4057	186.2963	188.1869	190.0776	191.9682	193.8588	195.7494	197.6400
105.0000	106.8906	108.7812	110.6718	112.5624	114.4531	116.3437	118.2343	120.1249	122.0155	123.9061	125.7967	127.6873	129.5780	131.4686	133.3592	135.2498	137.1404	139.0310	140.9216	142.8122	144.7029	146.5935	148.4841	150.3747	152.2653	154.1559	156.0465	157.9371	159.8278	161.7184	163.6090	165.4996	167.3902	169.2808	171.1714	173.0620	174.9527	176.8433	178.7339	180.6245	182.5151	184.4057	186.2963	188.1869	190.0776	191.9682	193.8588	195.7494	197.6400
105.0000	106.8906	108.7812	110.6718	112.5624	114.4531	116.3437	118.2343	120.1249	122.0155	123.9061	125.7967	127.6873	129.5780	131.4686	133.3592	135.2498	137.1404	139.0310	140.9216	142.8122	144.7029	146.5935	148.4841	150.3747	152.2653	154.1559	156.0465	157.9371	159.8278	161.7184	163.6090	165.4996	167.3902	169.2808	171.1714	173.0620	174.9527	176.8433	178.7339	180.6245	182.5151	184.4057	186.2963	188.1869	190.0776	191.9682	193.8588	195.7494	197.6400
105.0000	106.8906	108.7812	110.6718	112.5624	114.4531	116.3437	118.2343	120.1249	122.0155	123.9061	125.7967	127.6873	129.5780	131.4686	133.3592	135.2498	137.1404	139.0310	140.9216	142.8122	144.7029	146.5935	148.4841	150.3747	152.2653	154.1559	156.0465	157.9371	159.8278	161.7184	163.6090	165.4996	167.3902	169.2808	171.1714	173.0620	174.9527	176.8433	178.7339	180.6245	182.5151	184.4057	186.2963	188.1869	190.0776	191.9682	193.8588	195.7494	197.6400
105.0000	106.8906	108.7812	110.6718	112.5624	114.4531	116.3437	118.2343	120.1249	122.0155	123.9061	125.7967	127.6873	129.5780	131.4686	133.3592	135.2498	137.1404	139.0310	140.9216	142.8122	144.7029	146.5935	148.4841	150.3747	152.2653	154.1559	156.0465	157.9371	159.8278	161.7184	163.6090	165.4996	167.3902	169.2808	171.1714	173.0620	174.9527	176.8433	178.7339	180.6245	182.5151	184.4057	186.2963	188.1869	190.0776	191.9682	193.8588	195.7494	197.6400
105.0000	106.8906	108.7812	110.6718	112.5624	114.4531	116.3437	118.2343	120.1249	122.0155	123.9061	125.7967	127.6873	129.5780	131.4686	133.3592	135.2498	137.1404	139.0310	140.9216	142.8122	144.7029	146.5935	148.4841	150.3747	152.2653	154.1559	156.0465	157.9371	159.8278	161.7184	163.6090	165.4996	167.3902	169.2808	171.1714	173.0620	174.9527	176.8433	178.7339	180.6245	182.5151	184.4057	186.2963	188.1869	190.0776	191.9682	193.8588	195.7494	197.6400
105.0000	106.8906	108.7812	110.6718	112.5624	114.4531	116.3437	118.2343	120.1249	122.0155	123.9061	125.7967	127.6873	129.5780	131.4686	133.3592	135.2498	137.1404	139.0310	140.9216	142.8122	144.7029	146.5935	148.4841	150.3747	152.2653	154.1559	156.0465	157.9371	159.8278	161.7184	163.6090	165.4996	167.3902	169.2808	171.1714	173.0620	174.9527	176.8433	178.7339	180.6245	182.5151	184.4057	186.2963	188.1869	190.0776	191.9682	193.8588	195.7494	197.6400
105.0000	106.8906	108.7812	110.6718	112.5624	114.4531	116.3437	118.2343	120.1249	122.0155	123.9061	125.7967	127.6873	129.5780	131.4686	133.3592	135.2498	137.1404	139.0310	140.9216	142.8122	144.7029	146.5935	148.4841	150.3747	152.2653	154.1559	156.0465	157.9371	159.8278	161.7184	163.6090	165.4996	167.3902	169.2808	171.1714	173.0620	174.9527	176.8433	178.7339	180.6245	182.5151	184.4057	186.2963	188.1869	190.0776	191.9682	193.8588	195.7494	197.6400
105.0000	106.8906	108.7812	110.6718	112.5624	114.4531	116.3437	118.2343	120.1249	122.0155	123.9061	125.7967	127.6873	129.5780	131.4686	133.3592	135.2498	137.1404	139.0310	140.9216	142.8122	144.7029	146.5935	148.4841	150.3747	152.2653	154.1559	156.0465	157.9371	159.8278	161.7184	163.6090	165.4996	167.3902	169.2808	171.1714	173.0620	174.9527	176.8433	178.7339	180.6245	182.5151	184.4057	186.2963	188.1869	190.0776	191.9682	193.8588	195.7494	197.6400
