# Supplementary material for: Aeolian sediment transport on Io from lava–frost interactions
Source: Nat Commun. 2022 Apr 19;13:2076. doi: 10.1038/s41467-022-29682-x (PMC9018742; doi:10.1038/s41467-022-29682-x)
Supplement: Supplementary file 3 — Source Data [file 41467_2022_29682_MOESM3_ESM.zip › fig_2a_log10_P_boil.csv]

-1.8408
-1.8347
-1.8286
-1.8225
-1.8164
-1.8103
-1.8042
-1.7981
-1.7921
-1.7860
-1.7800
-1.7740
-1.7680
-1.7621
-1.7561
-1.7501
-1.7442
-1.7383
-1.7324
-1.7265
-1.7206
-1.7147
-1.7089
-1.7030
-1.6972
-1.6914
-1.6856
-1.6798
-1.6740
-1.6682
-1.6625
-1.6567
-1.6510
-1.6453
-1.6396
-1.6339
-1.6282
-1.6225
-1.6169
-1.6113
-1.6056
-1.6000
-1.5944
-1.5888
-1.5832
-1.5777
-1.5721
-1.5666
-1.5611
-1.5555
-1.5500
-1.5445
-1.5391
-1.5336
-1.5281
-1.5227
-1.5173
-1.5118
-1.5064
-1.5010
-1.4956
-1.4903
-1.4849
-1.4795
-1.4742
-1.4689
-1.4636
-1.4583
-1.4530
-1.4477
-1.4424
-1.4371
-1.4319
-1.4267
-1.4214
-1.4162
-1.4110
-1.4058
-1.4006
-1.3955
-1.3903
-1.3852
-1.3800
-1.3749
-1.3698
-1.3647
-1.3596
-1.3545
-1.3494
-1.3443
-1.3393
-1.3342
-1.3292
-1.3242
-1.3192
-1.3142
-1.3092
-1.3042
-1.2992
-1.2943
-1.2893
-1.2844
-1.2795
-1.2745
-1.2696
-1.2647
-1.2598
-1.2550
-1.2501
-1.2452
-1.2404
-1.2356
-1.2307
-1.2259
-1.2211
-1.2163
-1.2115
-1.2067
-1.2020
-1.1972
-1.1924
-1.1877
-1.1830
-1.1783
-1.1735
-1.1688
-1.1641
-1.1595
-1.1548
-1.1501
-1.1455
-1.1408
-1.1362
-1.1316
-1.1269
-1.1223
-1.1177
-1.1131
-1.1086
-1.1040
-1.0994
-1.0949
-1.0903
-1.0858
-1.0813
-1.0767
-1.0722
-1.0677
-1.0632
-1.0588
-1.0543
-1.0498
-1.0454
-1.0409
-1.0365
-1.0320
-1.0276
-1.0232
-1.0188
-1.0144
-1.0100
-1.0056
-1.0013
-0.9969
-0.9926
-0.9882
-0.9839
-0.9796
-0.9752
-0.9709
-0.9666
-0.9623
-0.9580
-0.9538
-0.9495
-0.9452
-0.9410
-0.9367
-0.9325
-0.9283
-0.9240
-0.9198
-0.9156
-0.9114
-0.9072
-0.9031
-0.8989
-0.8947
-0.8906
-0.8864
-0.8823
-0.8781
-0.8740
-0.8699
-0.8658
-0.8617
-0.8576
-0.8535
-0.8494
-0.8454
-0.8413
-0.8372
-0.8332
-0.8291
-0.8251
-0.8211
-0.8171
-0.8131
-0.8091
-0.8051
-0.8011
-0.7971
-0.7931
-0.7892
-0.7852
-0.7812
-0.7773
-0.7734
-0.7694
-0.7655
-0.7616
-0.7577
-0.7538
-0.7499
-0.7460
-0.7421
-0.7382
-0.7344
-0.7305
-0.7267
-0.7228
-0.7190
-0.7152
-0.7113
-0.7075
-0.7037
-0.6999
-0.6961
-0.6923
-0.6885
-0.6848
-0.6810
-0.6772
-0.6735
-0.6697
-0.6660
-0.6623
-0.6585
-0.6548
-0.6511
-0.6474
-0.6437
-0.6400
-0.6363
-0.6326
-0.6290
-0.6253
-0.6216
-0.6180
-0.6143
-0.6107
-0.6070
-0.6034
-0.5998
-0.5962
-0.5926
-0.5890
-0.5854
-0.5818
-0.5782
-0.5746
-0.5710
-0.5675
-0.5639
-0.5604
-0.5568
-0.5533
-0.5497
-0.5462
-0.5427
-0.5392
-0.5357
-0.5322
-0.5287
-0.5252
-0.5217
-0.5182
-0.5147
-0.5113
-0.5078
-0.5044
-0.5009
-0.4975
-0.4940
-0.4906
-0.4872
-0.4837
-0.4803
-0.4769
-0.4735
-0.4701
-0.4667
-0.4634
-0.4600
-0.4566
-0.4532
-0.4499
-0.4465
-0.4432
-0.4398
-0.4365
-0.4331
-0.4298
-0.4265
-0.4232
-0.4199
-0.4166
-0.4133
-0.4100
-0.4067
-0.4034
-0.4001
-0.3969
-0.3936
-0.3903
-0.3871
-0.3838
-0.3806
-0.3773
-0.3741
-0.3709
-0.3677
-0.3644
-0.3612
-0.3580
-0.3548
-0.3516
-0.3484
-0.3452
-0.3421
-0.3389
-0.3357
-0.3326
-0.3294
-0.3262
-0.3231
-0.3200
-0.3168
-0.3137
-0.3106
-0.3074
-0.3043
-0.3012
-0.2981
-0.2950
-0.2919
-0.2888
-0.2857
-0.2826
-0.2796
-0.2765
-0.2734
-0.2704
-0.2673
-0.2643
-0.2612
-0.2582
-0.2551
-0.2521
-0.2491
-0.2460
-0.2430
-0.2400
-0.2370
-0.2340
-0.2310
-0.2280
-0.2250
-0.2220
-0.2191
-0.2161
-0.2131
-0.2102
-0.2072
-0.2042
-0.2013
-0.1983
-0.1954
-0.1925
-0.1895
-0.1866
-0.1837
-0.1808
-0.1779
-0.1750
-0.1720
-0.1692
-0.1663
-0.1634
-0.1605
-0.1576
-0.1547
-0.1519
-0.1490
-0.1461
-0.1433
-0.1404
-0.1376
-0.1347
-0.1319
-0.1290
-0.1262
-0.1234
-0.1206
-0.1177
-0.1149
-0.1121
-0.1093
-0.1065
-0.1037
-0.1009
-0.0981
-0.0954
-0.0926
-0.0898
-0.0870
-0.0843
-0.0815
-0.0788
-0.0760
-0.0732
-0.0705
-0.0678
-0.0650
-0.0623
-0.0596
-0.0568
-0.0541
-0.0514
-0.0487
-0.0460
-0.0433
-0.0406
-0.0379
-0.0352
-0.0325
-0.0298
-0.0272
-0.0245
-0.0218
-0.0192
0.0038
0.0067
0.0096
0.0124
0.0153
0.0181
0.0210
0.0238
0.0267
0.0295
0.0323
0.0352
0.0380
0.0408
0.0436
0.0464
0.0492
0.0520
0.0549
0.0577
0.0604
0.0632
0.0660
0.0688
0.0716
0.0744
0.0771
0.0799
0.0827
0.0855
0.0882
0.0910
0.0937
0.0965
0.0992
0.1020
0.1047
0.1074
0.1102
0.1129
0.1156
0.1183
0.1211
0.1238
0.1265
0.1292
0.1319
0.1346
0.1373
