# Supplementary material for: Aeolian sediment transport on Io from lava–frost interactions
Source: Nat Commun. 2022 Apr 19;13:2076. doi: 10.1038/s41467-022-29682-x (PMC9018742; doi:10.1038/s41467-022-29682-x)
Supplement: Supplementary file 3 — Source Data [file 41467_2022_29682_MOESM3_ESM.zip › fig_2a_log10_P_sublmn.csv]

-12.0530
-12.0092
-11.9657
-11.9223
-11.8791
-11.8361
-11.7933
-11.7507
-11.7082
-11.6660
-11.6239
-11.5820
-11.5403
-11.4988
-11.4574
-11.4162
-11.3753
-11.3344
-11.2938
-11.2533
-11.2130
-11.1729
-11.1329
-11.0931
-11.0535
-11.0141
-10.9748
-10.9356
-10.8967
-10.8579
-10.8192
-10.7808
-10.7424
-10.7043
-10.6663
-10.6284
-10.5908
-10.5532
-10.5159
-10.4786
-10.4416
-10.4046
-10.3679
-10.3312
-10.2948
-10.2585
-10.2223
-10.1862
-10.1504
-10.1146
-10.0790
-10.0436
-10.0083
-9.9731
-9.9381
-9.9032
-9.8684
-9.8338
-9.7993
-9.7650
-9.7308
-9.6967
-9.6628
-9.6290
-9.5953
-9.5618
-9.5284
-9.4951
-9.4619
-9.4289
-9.3960
-9.3633
-9.3306
-9.2981
-9.2657
-9.2335
-9.2013
-9.1693
-9.1374
-9.1056
-9.0740
-9.0425
-9.0110
-8.9798
-8.9486
-8.9175
-8.8866
-8.8558
-8.8251
-8.7945
-8.7640
-8.7336
-8.7034
-8.6732
-8.6432
-8.6133
-8.5835
-8.5538
-8.5242
-8.4948
-8.4654
-8.4361
-8.4070
-8.3779
-8.3490
-8.3202
-8.2915
-8.2628
-8.2343
-8.2059
-8.1776
-8.1494
-8.1213
-8.0933
-8.0654
-8.0376
-8.0099
-7.9823
-7.9547
-7.9273
-7.9000
-7.8728
-7.8457
-7.8187
-7.7918
-7.7649
-7.7382
-7.7115
-7.6850
-7.6585
-7.6322
-7.6059
-7.5797
-7.5536
-7.5276
-7.5017
-7.4759
-7.4502
-7.4246
-7.3990
-7.3736
-7.3482
-7.3229
-7.2977
-7.2726
-7.2476
-7.2226
-7.1978
-7.1730
-7.1483
-7.1237
-7.0992
-7.0747
-7.0504
-7.0261
-7.0019
-6.9778
-6.9538
-6.9298
-6.9060
-6.8822
-6.8585
-6.8349
-6.8113
-6.7878
-6.7644
-6.7411
-6.7179
-6.6947
-6.6716
-6.6486
-6.6257
-6.6028
-6.5801
-6.5573
-6.5347
-6.5121
-6.4897
-6.4672
-6.4449
-6.4226
-6.4004
-6.3783
-6.3563
-6.3343
-6.3124
-6.2905
-6.2687
-6.2470
-6.2254
-6.2038
-6.1824
-6.1609
-6.1396
-6.1183
-6.0971
-6.0759
-6.0548
-6.0338
-6.0128
-5.9919
-5.9711
-5.9504
-5.9297
-5.9090
-5.8885
-5.8680
-5.8475
-5.8272
-5.8069
-5.7866
-5.7664
-5.7463
-5.7263
-5.7063
-5.6863
-5.6664
-5.6466
-5.6269
-5.6072
-5.5876
-5.5680
-5.5485
-5.5290
-5.5096
-5.4903
-5.4710
-5.4518
-5.4327
-5.4136
-5.3945
-5.3755
-5.3566
-5.3377
-5.3189
-5.3002
-5.2815
-5.2628
-5.2442
-5.2257
-5.2072
-5.1888
-5.1704
-5.1521
-5.1338
-5.1156
-5.0975
-5.0794
-5.0613
-5.0433
-5.0254
-5.0075
-4.9897
-4.9719
-4.9541
-4.9365
-4.9188
-4.9013
-4.8837
-4.8663
-4.8488
-4.8315
-4.8141
-4.7969
-4.7796
-4.7625
-4.7453
-4.7283
-4.7112
-4.6942
-4.6773
-4.6604
-4.6436
-4.6268
-4.6101
-4.5934
-4.5767
-4.5601
-4.5436
-4.5271
-4.5106
-4.4942
-4.4779
-4.4615
-4.4453
-4.4290
-4.4129
-4.3967
-4.3806
-4.3646
-4.3486
-4.3326
-4.3167
-4.3009
-4.2850
-4.2693
-4.2535
-4.2378
-4.2222
-4.2066
-4.1910
-4.1755
-4.1600
-4.1446
-4.1292
-4.1138
-4.0985
-4.0832
-4.0680
-4.0528
-4.0377
-4.0226
-4.0075
-3.9925
-3.9775
-3.9626
-3.9477
-3.9328
-3.9180
-3.9032
-3.8885
-3.8738
-3.8591
-3.8445
-3.8299
-3.8153
-3.8008
-3.7864
-3.7719
-3.7575
-3.7432
-3.7289
-3.7146
-3.7004
-3.6862
-3.6720
-3.6579
-3.6438
-3.6297
-3.6157
-3.6017
-3.5878
-3.5739
-3.5600
-3.5462
-3.5324
-3.5186
-3.5049
-3.4912
-3.4775
-3.4639
-3.4503
-3.4368
-3.4232
-3.4098
-3.3963
-3.3829
-3.3695
-3.3562
-3.3429
-3.3296
-3.3163
-3.3031
-3.2900
-3.2768
-3.2637
-3.2506
-3.2376
-3.2246
-3.2116
-3.1987
-3.1857
-3.1729
-3.1600
-3.1472
-3.1344
-3.1217
-3.1090
-3.0963
-3.0836
-3.0710
-3.0584
-3.0458
-3.0333
-3.0208
-3.0083
-2.9959
-2.9835
-2.9711
-2.9588
-2.9465
-2.9342
-2.9219
-2.9097
-2.8975
-2.8853
-2.8732
-2.8611
-2.8490
-2.8370
-2.8250
-2.8130
-2.8010
-2.7891
-2.7772
-2.7653
-2.7535
-2.7417
-2.7299
-2.7181
-2.7064
-2.6947
-2.6830
-2.6714
-2.6598
-2.6482
-2.6366
-2.6251
-2.6136
-2.6021
-2.5907
-2.5792
-2.5678
-2.5565
-2.5451
-2.5338
-2.5225
-2.5113
-2.5000
-2.4888
-2.4776
-2.4665
-2.4553
-2.4442
-2.4332
-2.4221
-2.4111
-2.4001
-2.3891
-2.3782
-2.3672
-2.3563
-2.3455
-2.3346
-2.3238
-2.3130
-2.3022
-2.2915
-2.2808
-2.2701
-2.2594
-2.2487
-2.2381
-2.2275
-2.2169
-2.2064
-2.1959
-2.1854
-2.1749
-2.1644
-2.1540
-2.1436
-2.1332
-2.1228
-2.1125
-2.1022
-2.0919
-2.0816
-2.0714
-2.0612
-2.0510
-2.0408
-2.0306
-2.0205
-2.0104
-2.0003
-1.9903
-1.9802
-1.9702
-1.9602
-1.9502
-1.9403
-1.9304
-1.9205
-1.9106
-1.9007
-1.8909
-1.8811
-1.8713
-1.8615
-1.8517
-1.8420
-1.8323
-1.8226
-1.8129
-1.8033
-1.7937
-1.7841
-1.7745
-1.7649
