# Supplementary material for: Aeolian sediment transport on Io from lava–frost interactions
Source: Nat Commun. 2022 Apr 19;13:2076. doi: 10.1038/s41467-022-29682-x (PMC9018742; doi:10.1038/s41467-022-29682-x)
Supplement: Supplementary file 3 — Source Data [file 41467_2022_29682_MOESM3_ESM.zip › fig_2a_T_melt.csv]

197.7000
197.8449
197.9898
198.1347
198.2796
198.4244
198.5693
198.7142
198.8591
199.0040
199.1489
199.2938
199.4387
199.5836
199.7285
199.8733
200.0182
200.1631
200.3080
200.4529
200.5978
200.7427
200.8876
201.0325
201.1774
201.3222
201.4671
201.6120
201.7569
201.9018
202.0467
202.1916
202.3365
202.4814
202.6263
202.7711
202.9160
203.0609
203.2058
203.3507
203.4956
203.6405
203.7854
203.9303
204.0752
204.2200
204.3649
204.5098
204.6547
204.7996
204.9445
205.0894
205.2343
205.3792
205.5240
205.6689
205.8138
205.9587
206.1036
206.2485
206.3934
206.5383
206.6832
206.8281
206.9729
207.1178
207.2627
207.4076
207.5525
207.6974
207.8423
207.9872
208.1321
208.2770
208.4218
208.5667
208.7116
208.8565
209.0014
209.1463
209.2912
209.4361
209.5810
209.7259
209.8707
210.0156
210.1605
210.3054
210.4503
210.5952
210.7401
210.8850
211.0299
211.1747
211.3196
211.4645
211.6094
211.7543
211.8992
212.0441
212.1890
212.3339
212.4788
212.6236
212.7685
212.9134
213.0583
213.2032
213.3481
213.4930
213.6379
213.7828
213.9277
214.0725
214.2174
214.3623
214.5072
214.6521
214.7970
214.9419
215.0868
215.2317
215.3766
215.5214
215.6663
215.8112
215.9561
216.1010
216.2459
216.3908
216.5357
216.6806
216.8255
216.9703
217.1152
217.2601
217.4050
217.5499
217.6948
217.8397
217.9846
218.1295
218.2743
218.4192
218.5641
218.7090
218.8539
218.9988
219.1437
219.2886
219.4335
219.5784
219.7232
219.8681
220.0130
220.1579
220.3028
220.4477
220.5926
220.7375
220.8824
221.0273
221.1721
221.3170
221.4619
221.6068
221.7517
221.8966
222.0415
222.1864
222.3313
222.4762
222.6210
222.7659
222.9108
223.0557
223.2006
223.3455
223.4904
223.6353
223.7802
223.9251
224.0699
224.2148
224.3597
224.5046
224.6495
224.7944
224.9393
225.0842
225.2291
225.3739
225.5188
225.6637
225.8086
225.9535
226.0984
226.2433
226.3882
226.5331
226.6780
226.8228
226.9677
227.1126
227.2575
227.4024
227.5473
227.6922
227.8371
227.9820
228.1269
228.2717
228.4166
228.5615
228.7064
228.8513
228.9962
229.1411
229.2860
229.4309
229.5758
229.7206
229.8655
230.0104
230.1553
230.3002
230.4451
230.5900
230.7349
230.8798
231.0246
231.1695
231.3144
231.4593
231.6042
231.7491
231.8940
232.0389
232.1838
232.3287
232.4735
232.6184
232.7633
232.9082
233.0531
233.1980
233.3429
233.4878
233.6327
233.7776
233.9224
234.0673
234.2122
234.3571
234.5020
234.6469
234.7918
234.9367
235.0816
235.2265
235.3713
235.5162
235.6611
235.8060
235.9509
236.0958
236.2407
236.3856
236.5305
236.6754
236.8202
236.9651
237.1100
237.2549
237.3998
237.5447
237.6896
237.8345
237.9794
238.1242
238.2691
238.4140
238.5589
238.7038
238.8487
238.9936
239.1385
239.2834
239.4283
239.5731
239.7180
239.8629
240.0078
240.1527
240.2976
240.4425
240.5874
240.7323
240.8772
241.0220
241.1669
241.3118
241.4567
241.6016
241.7465
241.8914
242.0363
242.1812
242.3261
242.4709
242.6158
242.7607
242.9056
243.0505
243.1954
243.3403
243.4852
243.6301
243.7749
243.9198
244.0647
244.2096
244.3545
244.4994
244.6443
244.7892
244.9341
245.0790
245.2238
245.3687
245.5136
245.6585
245.8034
245.9483
246.0932
246.2381
246.3830
246.5279
246.6727
246.8176
246.9625
247.1074
247.2523
247.3972
247.5421
247.6870
247.8319
247.9768
248.1216
248.2665
248.4114
248.5563
248.7012
248.8461
248.9910
249.1359
249.2808
249.4257
249.5705
249.7154
249.8603
250.0052
250.1501
250.2950
250.4399
250.5848
250.7297
250.8745
251.0194
251.1643
251.3092
251.4541
251.5990
251.7439
251.8888
252.0337
252.1786
252.3234
252.4683
252.6132
252.7581
252.9030
253.0479
253.1928
253.3377
253.4826
253.6275
253.7723
253.9172
254.0621
254.2070
254.3519
254.4968
254.6417
254.7866
254.9315
255.0764
255.2212
255.3661
255.5110
255.6559
255.8008
255.9457
256.0906
256.2355
256.3804
256.5253
256.6701
256.8150
256.9599
257.1048
257.2497
257.3946
257.5395
257.6844
257.8293
257.9741
258.1190
258.2639
258.4088
258.5537
258.6986
258.8435
258.9884
259.1333
259.2782
259.4230
259.5679
259.7128
259.8577
260.0026
260.1475
260.2924
260.4373
260.5822
260.7271
260.8719
261.0168
261.1617
261.3066
261.4515
261.5964
261.7413
261.8862
262.0311
262.1760
262.3208
262.4657
262.6106
262.7555
262.9004
263.0453
263.1902
263.3351
263.4800
263.6248
263.7697
263.9146
264.0595
264.2044
264.3493
264.4942
264.6391
264.7840
264.9289
265.0737
265.2186
265.3635
265.5084
265.6533
265.7982
265.9431
266.0880
266.2329
266.3778
266.5226
266.6675
266.8124
266.9573
267.1022
267.2471
267.3920
267.5369
267.6818
267.8267
267.9715
268.1164
268.2613
268.4062
268.5511
268.6960
268.8409
268.9858
269.1307
269.2756
269.4204
269.5653
269.7102
269.8551
270.0000
