# Supplementary material for: Aeolian sediment transport on Io from lava–frost interactions
Source: Nat Commun. 2022 Apr 19;13:2076. doi: 10.1038/s41467-022-29682-x (PMC9018742; doi:10.1038/s41467-022-29682-x)
Supplement: Supplementary file 3 — Source Data [file 41467_2022_29682_MOESM3_ESM.zip › fig_2a_T_sublmn.csv]

95.0000
95.2057
95.4114
95.6171
95.8228
96.0285
96.2341
96.4398
96.6455
96.8512
97.0569
97.2626
97.4683
97.6740
97.8797
98.0854
98.2911
98.4968
98.7024
98.9081
99.1138
99.3195
99.5252
99.7309
99.9366
100.1423
100.3480
100.5537
100.7594
100.9651
101.1707
101.3764
101.5821
101.7878
101.9935
102.1992
102.4049
102.6106
102.8163
103.0220
103.2277
103.4333
103.6390
103.8447
104.0504
104.2561
104.4618
104.6675
104.8732
105.0789
105.2846
105.4903
105.6960
105.9016
106.1073
106.3130
106.5187
106.7244
106.9301
107.1358
107.3415
107.5472
107.7529
107.9586
108.1642
108.3699
108.5756
108.7813
108.9870
109.1927
109.3984
109.6041
109.8098
110.0155
110.2212
110.4269
110.6325
110.8382
111.0439
111.2496
111.4553
111.6610
111.8667
112.0724
112.2781
112.4838
112.6895
112.8952
113.1008
113.3065
113.5122
113.7179
113.9236
114.1293
114.3350
114.5407
114.7464
114.9521
115.1578
115.3634
115.5691
115.7748
115.9805
116.1862
116.3919
116.5976
116.8033
117.0090
117.2147
117.4204
117.6261
117.8317
118.0374
118.2431
118.4488
118.6545
118.8602
119.0659
119.2716
119.4773
119.6830
119.8887
120.0943
120.3000
120.5057
120.7114
120.9171
121.1228
121.3285
121.5342
121.7399
121.9456
122.1513
122.3570
122.5626
122.7683
122.9740
123.1797
123.3854
123.5911
123.7968
124.0025
124.2082
124.4139
124.6196
124.8253
125.0309
125.2366
125.4423
125.6480
125.8537
126.0594
126.2651
126.4708
126.6765
126.8822
127.0879
127.2935
127.4992
127.7049
127.9106
128.1163
128.3220
128.5277
128.7334
128.9391
129.1448
129.3505
129.5562
129.7618
129.9675
130.1732
130.3789
130.5846
130.7903
130.9960
131.2017
131.4074
131.6131
131.8188
132.0244
132.2301
132.4358
132.6415
132.8472
133.0529
133.2586
133.4643
133.6700
133.8757
134.0814
134.2871
134.4927
134.6984
134.9041
135.1098
135.3155
135.5212
135.7269
135.9326
136.1383
136.3440
136.5497
136.7554
136.9610
137.1667
137.3724
137.5781
137.7838
137.9895
138.1952
138.4009
138.6066
138.8123
139.0180
139.2236
139.4293
139.6350
139.8407
140.0464
140.2521
140.4578
140.6635
140.8692
141.0749
141.2806
141.4863
141.6919
141.8976
142.1033
142.3090
142.5147
142.7204
142.9261
143.1318
143.3375
143.5432
143.7489
143.9545
144.1602
144.3659
144.5716
144.7773
144.9830
145.1887
145.3944
145.6001
145.8058
146.0115
146.2172
146.4228
146.6285
146.8342
147.0399
147.2456
147.4513
147.6570
147.8627
148.0684
148.2741
148.4798
148.6855
148.8911
149.0968
149.3025
149.5082
149.7139
149.9196
150.1253
150.3310
150.5367
150.7424
150.9481
151.1537
151.3594
151.5651
151.7708
151.9765
152.1822
152.3879
152.5936
152.7993
153.0050
153.2107
153.4164
153.6220
153.8277
154.0334
154.2391
154.4448
154.6505
154.8562
155.0619
155.2676
155.4733
155.6790
155.8846
156.0903
156.2960
156.5017
156.7074
156.9131
157.1188
157.3245
157.5302
157.7359
157.9416
158.1473
158.3529
158.5586
158.7643
158.9700
159.1757
159.3814
159.5871
159.7928
159.9985
160.2042
160.4099
160.6156
160.8212
161.0269
161.2326
161.4383
161.6440
161.8497
162.0554
162.2611
162.4668
162.6725
162.8782
163.0838
163.2895
163.4952
163.7009
163.9066
164.1123
164.3180
164.5237
164.7294
164.9351
165.1408
165.3465
165.5521
165.7578
165.9635
166.1692
166.3749
166.5806
166.7863
166.9920
167.1977
167.4034
167.6091
167.8147
168.0204
168.2261
168.4318
168.6375
168.8432
169.0489
169.2546
169.4603
169.6660
169.8717
170.0774
170.2830
170.4887
170.6944
170.9001
171.1058
171.3115
171.5172
171.7229
171.9286
172.1343
172.3400
172.5457
172.7513
172.9570
173.1627
173.3684
173.5741
173.7798
173.9855
174.1912
174.3969
174.6026
174.8083
175.0139
175.2196
175.4253
175.6310
175.8367
176.0424
176.2481
176.4538
176.6595
176.8652
177.0709
177.2766
177.4822
177.6879
177.8936
178.0993
178.3050
178.5107
178.7164
178.9221
179.1278
179.3335
179.5392
179.7448
179.9505
180.1562
180.3619
180.5676
180.7733
180.9790
181.1847
181.3904
181.5961
181.8018
182.0075
182.2131
182.4188
182.6245
182.8302
183.0359
183.2416
183.4473
183.6530
183.8587
184.0644
184.2701
184.4758
184.6814
184.8871
185.0928
185.2985
185.5042
185.7099
185.9156
186.1213
186.3270
186.5327
186.7384
186.9440
187.1497
187.3554
187.5611
187.7668
187.9725
188.1782
188.3839
188.5896
188.7953
189.0010
189.2067
189.4123
189.6180
189.8237
190.0294
190.2351
190.4408
190.6465
190.8522
191.0579
191.2636
191.4693
191.6749
191.8806
192.0863
192.2920
192.4977
192.7034
192.9091
193.1148
193.3205
193.5262
193.7319
193.9376
194.1432
194.3489
194.5546
194.7603
194.9660
195.1717
195.3774
195.5831
195.7888
195.9945
196.2002
196.4059
196.6115
196.8172
197.0229
197.2286
197.4343
197.6400
