# Supplementary material for: Aeolian sediment transport on Io from lava–frost interactions
Source: Nat Commun. 2022 Apr 19;13:2076. doi: 10.1038/s41467-022-29682-x (PMC9018742; doi:10.1038/s41467-022-29682-x)
Supplement: Supplementary file 3 — Source Data [file 41467_2022_29682_MOESM3_ESM.zip › fig_4_log10_d.csv]

-5.0000
-4.9388
-4.8776
-4.8163
-4.7551
-4.6939
-4.6327
-4.5714
-4.5102
-4.4490
-4.3878
-4.3265
-4.2653
-4.2041
-4.1429
-4.0816
-4.0204
-3.9592
-3.8980
-3.8367
-3.7755
-3.7143
-3.6531
-3.5918
-3.5306
-3.4694
-3.4082
-3.3469
-3.2857
-3.2245
-3.1633
-3.1020
-3.0408
-2.9796
-2.9184
-2.8571
-2.7959
-2.7347
-2.6735
-2.6122
-2.5510
-2.4898
-2.4286
-2.3673
-2.3061
-2.2449
-2.1837
-2.1224
-2.0612
-2.0000
