# Supplementary material for: Aeolian sediment transport on Io from lava–frost interactions
Source: Nat Commun. 2022 Apr 19;13:2076. doi: 10.1038/s41467-022-29682-x (PMC9018742; doi:10.1038/s41467-022-29682-x)
Supplement: Supplementary file 3 — Source Data [file 41467_2022_29682_MOESM3_ESM.zip › fig_4_ut_basalt.csv]

157.9061	143.4432	130.9016	120.0771	110.7833	102.8485	96.1140	90.4328	85.6684	81.6953	78.3988	75.6757	73.4342	71.5940	70.0862	68.8523	67.8438	67.0207	66.3510	65.8092	65.3757	65.0358	64.7787	64.5972	64.4868	64.4450	64.4710	64.5650	64.7274	64.9587	65.2585	65.6252	66.0563	66.5481	67.0965	67.6984	68.3532	69.0652	69.8453	70.7133	71.6995	72.8447	74.2006	75.8278	77.7946	80.1733	83.0375	86.4589	90.5049	95.2364
37.4555	34.0984	31.1921	28.6898	26.5489	24.7305	23.1986	21.9201	20.8646	20.0042	19.3137	18.7707	18.3558	18.0522	17.8462	17.7265	17.6844	17.7131	17.8079	17.9651	18.1818	18.4559	18.7847	19.1652	19.5932	20.0634	20.5690	21.1019	21.6533	22.2142	22.7759	23.3314	23.8757	24.4071	24.9272	25.4420	25.9619	26.5016	27.0805	27.7220	28.4527	29.3017	30.2992	31.4755	32.8597	34.4786	36.3564	38.5141	40.8538	43.6400
10.7804	9.8605	9.0690	8.3935	7.8229	7.3470	6.9569	6.6442	6.4016	6.2224	6.1007	6.0316	6.0104	6.0335	6.0975	6.1993	6.3364	6.5060	6.7053	6.9314	7.1812	7.4513	7.7379	8.0371	8.3447	8.6567	8.9686	9.2766	9.5774	9.8683	10.1483	10.4174	10.6780	10.9340	11.1918	11.4596	11.7474	12.0669	12.4310	12.7988	13.3000	13.8846	14.5649	15.3521	16.2559	17.2849	18.4463	19.7466	21.1918	22.7878
3.7925	3.5122	3.2757	3.0794	2.9199	2.7944	2.7003	2.6352	2.5968	2.5833	2.5926	2.6230	2.6730	2.7408	2.8251	2.9243	3.0372	3.1623	3.2980	3.4427	3.5946	3.7518	3.9121	4.0733	4.2333	4.3902	4.5423	4.6886	4.8285	4.9626	5.0922	5.1888	5.3226	5.4613	5.6101	5.7752	5.9629	6.1799	6.4326	6.7274	7.0699	7.4651	7.9174	8.4307	9.0083	9.6531	10.3679	11.1556	12.0190	12.9613
1.6781	1.5865	1.5113	1.4513	1.4053	1.3725	1.3520	1.3433	1.3456	1.3585	1.3814	1.4138	1.4551	1.5047	1.5619	1.6259	1.6959	1.7711	1.8503	1.9326	2.0166	2.1012	2.1852	2.2675	2.3285	2.4080	2.4838	2.5562	2.6259	2.6942	2.7631	2.8348	2.9122	2.9984	3.0967	3.2105	3.3432	3.4979	3.6776	3.8849	4.1220	4.3908	4.6930	5.0301	5.4037	5.8151	6.2658	6.7576	7.2921	7.8715
