# Supplementary material for: Aeolian sediment transport on Io from lava–frost interactions
Source: Nat Commun. 2022 Apr 19;13:2076. doi: 10.1038/s41467-022-29682-x (PMC9018742; doi:10.1038/s41467-022-29682-x)
Supplement: Supplementary file 3 — Source Data [file 41467_2022_29682_MOESM3_ESM.zip › fig_4_ut_so2.csv]

131.6010	119.5830	109.1620	100.1689	92.4490	85.8600	80.2704	75.5581	71.6101	68.3221	65.5990	63.3551	61.5142	60.0097	58.7843	57.7895	56.9851	56.3379	55.8215	55.4148	55.1018	54.8705	54.7123	54.6215	54.5949	54.6308	54.7292	54.8904	55.1156	55.4050	55.7586	56.1746	56.6499	57.1797	57.7582	58.3792	59.0378	59.7322	60.4656	61.2484	62.0995	63.0477	64.1314	65.3987	66.9055	68.7137	70.8885	73.4958	76.5993	80.2583
31.1462	28.3591	25.9463	23.8691	22.0923	20.5835	19.3129	18.2531	17.3789	16.6672	16.0971	15.6501	15.3102	15.0635	14.8988	14.8069	14.7807	14.8148	14.9056	15.0502	15.2469	15.4941	15.7903	16.1333	16.5204	16.9474	17.4090	17.8987	18.4090	18.9316	19.4586	19.9825	20.4974	20.9994	21.4873	21.9632	22.4331	22.9066	23.3975	23.9235	24.5059	25.1687	25.9380	26.8407	27.9037	29.1525	30.6108	32.2996	34.1339	36.3506
8.9559	8.1924	7.5356	6.9752	6.5018	6.1072	5.7839	5.5250	5.3244	5.1767	5.0770	5.0211	5.0055	5.0271	5.0832	5.1715	5.2899	5.4363	5.6087	5.8050	6.0227	6.2592	6.5119	6.7775	7.0528	7.3342	7.6182	7.9010	8.1793	8.4502	8.7116	8.9625	9.2034	9.4364	9.6655	9.8964	10.1366	10.3953	10.6830	10.9624	11.3501	11.8008	12.3265	12.9379	13.6448	14.4556	15.3777	16.4174	17.5805	18.8721
3.1494	2.9168	2.7207	2.5579	2.4258	2.3219	2.2441	2.1905	2.1592	2.1486	2.1572	2.1835	2.2263	2.2843	2.3564	2.4415	2.5385	2.6464	2.7640	2.8902	3.0236	3.1625	3.3055	3.4505	3.5958	3.7395	3.8799	4.0156	4.1459	4.2703	4.3894	4.4764	4.5944	4.7131	4.8366	4.9696	5.1176	5.2862	5.4813	5.7086	5.9737	6.2814	6.6361	7.0418	7.5016	8.0185	8.5950	9.2337	9.9371	10.7076
1.3933	1.3174	1.2551	1.2055	1.1675	1.1404	1.1237	1.1168	1.1192	1.1304	1.1501	1.1779	1.2132	1.2557	1.3048	1.3601	1.4208	1.4863	1.5558	1.6285	1.7034	1.7795	1.8558	1.9312	1.9880	2.0616	2.1319	2.1989	2.2629	2.3245	2.3851	2.4463	2.5103	2.5795	2.6568	2.7452	2.8475	2.9669	3.1061	3.2676	3.4536	3.6662	3.9070	4.1774	4.4789	4.8126	5.1799	5.5822	6.0208	6.4974
