# Supplementary material for: Aeolian sediment transport on Io from lava–frost interactions
Source: Nat Commun. 2022 Apr 19;13:2076. doi: 10.1038/s41467-022-29682-x (PMC9018742; doi:10.1038/s41467-022-29682-x)
Supplement: Supplementary file 3 — Source Data [file 41467_2022_29682_MOESM3_ESM.zip › fig_6_x.csv]

0.0
14.1
28.2
42.3
56.4
70.5
84.6
98.7
112.8
126.9
141.0
155.1
169.2
183.3
197.4
211.5
225.6
239.7
253.8
267.9
282.0
296.1
310.2
324.3
338.4
352.5
366.6
380.7
394.8
408.9
423.0
437.1
451.2
465.3
479.4
493.5
507.6
521.7
535.8
549.9
564.0
578.1
592.2
606.3
620.4
634.5
648.6
662.7
676.8
690.9
705.0
719.1
733.2
747.3
761.4
775.5
789.6
803.7
817.8
831.9
846.0
860.1
874.2
888.3
902.4
916.5
930.6
944.7
958.8
972.9
987.0
1001.1
1015.2
1029.3
1043.4
1057.5
1071.6
1085.7
1099.8
1113.9
1128.0
1142.1
1156.2
1170.3
1184.4
1198.5
1212.6
1226.7
1240.8
1254.9
1269.0
1283.1
1297.2
1311.3
1325.4
1339.5
1353.6
1367.7
1381.8
1395.9
1410.0
1424.1
1438.2
1452.3
1466.4
1480.5
1494.6
1508.7
1522.8
1536.9
1551.0
1565.1
1579.2
1593.3
1607.4
1621.5
1635.6
1649.7
1663.8
1677.9
1692.0
1706.1
1720.2
1734.3
1748.4
1762.5
1776.6
1790.7
1804.8
1818.9
1833.0
1847.1
1861.2
1875.3
1889.4
1903.5
1917.6
1931.7
1945.8
1959.9
1974.0
1988.1
2002.2
2016.3
2030.4
2044.5
2058.6
2072.7
2086.8
2100.9
2115.0
2129.1
2143.2
2157.3
2171.4
2185.5
2199.6
2213.7
2227.8
2241.9
2256.0
2270.1
2284.2
2298.3
2312.4
2326.5
2340.6
2354.7
2368.8
2382.9
2397.0
2411.1
2425.2
2439.3
2453.4
2467.5
2481.6
2495.7
2509.8
2523.9
2538.0
2552.1
2566.2
2580.3
2594.4
2608.5
2622.6
2636.7
2650.8
2664.9
2679.0
2693.1
2707.2
2721.3
2735.4
2749.5
2763.6
2777.7
2791.8
2805.9
2820.0
2834.1
2848.2
2862.3
2876.4
2890.5
2904.6
2918.7
2932.8
2946.9
2961.0
2975.1
2989.2
3003.3
3017.4
3031.5
3045.6
3059.7
3073.8
3087.9
3102.0
3116.1
3130.2
3144.3
3158.4
3172.5
3186.6
3200.7
3214.8
3228.9
3243.0
3257.1
3271.2
3285.3
3299.4
3313.5
3327.6
3341.7
3355.8
3369.9
3384.0
3398.1
3412.2
3426.3
3440.4
3454.5
3468.6
3482.7
3496.8
3510.9
3525.0
3539.1
3553.2
3567.3
3581.4
3595.5
3609.6
3623.7
3637.8
3651.9
3666.0
3680.1
3694.2
3708.3
3722.4
3736.5
3750.6
3764.7
3778.8
3792.9
3807.0
3821.1
3835.2
3849.3
3863.4
3877.5
3891.6
3905.7
3919.8
3933.9
3948.0
3962.1
3976.2
3990.3
4004.4
4018.5
4032.6
4046.7
4060.8
4074.9
4089.0
4103.1
4117.2
4131.3
4145.4
4159.5
4173.6
4187.7
4201.8
4215.9
4230.0
4244.1
4258.2
4272.3
4286.4
4300.5
4314.6
4328.7
4342.8
4356.9
4371.0
4385.1
4399.2
4413.3
4427.4
4441.5
4455.6
4469.7
4483.8
4497.9
4512.0
4526.1
4540.2
4554.3
4568.4
4582.5
4596.6
4610.7
4624.8
4638.9
4653.0
4667.1
4681.2
4695.3
4709.4
4723.5
4737.6
4751.7
4765.8
4779.9
4794.0
4808.1
4822.2
4836.3
4850.4
4864.5
4878.6
4892.7
4906.8
4920.9
4935.0
4949.1
4963.2
4977.3
4991.4
5005.5
5019.6
5033.7
5047.8
5061.9
5076.0
5090.1
5104.2
5118.3
5132.4
5146.5
5160.6
5174.7
5188.8
5202.9
5217.0
5231.1
5245.2
5259.3
5273.4
5287.5
5301.6
5315.7
5329.8
5343.9
5358.0
5372.1
5386.2
5400.3
5414.4
5428.5
5442.6
5456.7
5470.8
5484.9
