# Supplementary material for: Aeolian sediment transport on Io from lava–frost interactions
Source: Nat Commun. 2022 Apr 19;13:2076. doi: 10.1038/s41467-022-29682-x (PMC9018742; doi:10.1038/s41467-022-29682-x)
Supplement: Supplementary file 3 — Source Data [file 41467_2022_29682_MOESM3_ESM.zip › fig_6_z.csv]

0.6732
0.8681
0.0000
6.1419
16.4593
21.1484
24.9003
27.0432
24.9151
23.0549
23.2702
21.4236
13.7254
13.8024
18.9161
22.8857
22.7214
25.1270
26.5795
32.8459
nan
38.1206
nan
nan
32.8736
28.1830
19.0555
20.8557
22.9570
23.0295
24.6158
26.4030
26.4442
28.1831
30.0360
32.3094
nan
35.6237
nan
nan
nan
nan
32.2803
24.9702
20.7277
18.9564
18.4428
18.7822
20.8298
24.3468
26.0235
26.5091
26.0274
28.5204
25.8925
26.8033
28.7674
30.4913
29.8615
31.9966
34.5068
34.6087
31.9336
30.4429
30.6196
29.5656
28.4685
30.6949
32.0975
30.6481
30.7143
34.0320
nan
nan
34.3614
28.5533
27.4533
26.2037
25.6540
24.8704
25.6472
24.9052
25.2082
24.8615
24.0153
24.0627
27.4897
nan
nan
nan
nan
29.5304
26.8730
32.2420
36.8090
34.0683
28.6653
24.3894
21.9546
22.0947
22.9130
24.1786
25.0304
25.0478
25.8406
25.5223
26.5980
26.9710
28.6821
31.2812
30.5491
30.6039
29.3533
29.8537
29.2791
28.5485
27.3372
27.6894
27.3531
28.2058
29.4492
29.3301
29.4427
31.1500
32.4911
31.1763
34.8694
34.5537
34.0308
34.2458
34.5280
32.3559
30.0209
30.2093
30.1896
28.5378
27.0471
25.7377
26.0831
27.7207
28.3915
29.4674
31.1604
34.8355
35.8752
36.5520
32.3558
27.6057
21.8900
21.0308
23.0553
25.1869
25.8914
25.8573
29.5672
36.5915
nan
33.4414
30.1613
26.5641
24.8969
25.8627
26.8494
27.5295
24.8864
19.2848
14.0721
10.9713
9.2073
12.2809
18.2109
20.1694
21.1550
21.0013
21.1415
21.4970
22.3123
22.0450
23.1964
23.1474
23.1413
23.1808
23.2621
22.3341
21.4398
20.3571
20.6133
19.3472
19.1693
18.9775
21.3925
24.0616
23.8980
22.9979
22.1573
21.3685
21.4046
20.5208
21.1591
21.3093
21.6428
21.0955
22.2412
22.0393
22.1251
23.1101
23.1205
23.2074
24.6932
25.7830
24.8078
24.9062
24.9247
24.3025
22.1704
23.1949
25.8745
28.6223
30.0394
29.0466
26.0716
24.6852
26.5139
29.9762
28.3292
23.1935
20.0365
21.9355
23.1316
22.8593
23.1318
24.8869
27.6943
29.2759
28.4930
25.7607
23.7915
23.9607
23.9503
24.5312
27.1546
29.1266
29.9842
28.2985
28.0391
27.1875
26.8955
25.8328
25.4395
25.2282
23.8385
25.4481
29.3064
30.3258
27.4275
26.6191
26.3192
22.9313
19.9930
17.8457
18.0284
18.9705
22.3424
24.1410
23.9393
24.0067
24.7893
24.8933
22.8992
19.1137
17.8710
17.9281
17.6586
16.7491
20.5950
24.0823
23.7790
24.0136
23.8024
26.6684
28.8605
30.7303
32.2469
31.5083
33.0618
nan
nan
30.2176
26.6086
25.1696
25.7172
26.9114
25.9475
26.5884
23.9639
21.0220
17.7277
17.9393
21.8472
26.6826
26.9672
26.5547
27.4404
27.3295
26.6586
26.4060
25.5694
24.7442
24.5412
24.1462
23.3281
24.7737
25.6966
26.1429
28.1761
29.1090
31.2111
32.3580
31.2544
30.1474
29.3037
28.2737
28.2321
30.0382
32.0743
35.6801
nan
36.6378
nan
nan
35.9155
34.2515
34.9382
36.8392
35.8912
34.2412
27.7056
18.8897
12.1687
15.0993
21.1679
23.9374
24.8813
24.5787
24.6956
25.3411
25.8781
25.5143
26.6486
27.3506
27.6623
27.3695
26.4857
26.8636
30.3010
34.3413
36.2061
33.8243
32.5295
31.4105
nan
nan
nan
35.9487
28.5217
25.7163
25.7994
26.1132
27.7552
29.2636
30.7916
31.3804
30.9723
30.4784
29.4358
27.5784
26.8699
25.6634
25.8636
24.9280
24.7601
23.9151
23.9618
24.8485
25.1586
25.0326
25.5455
26.6449
28.2946
28.0639
