# Supplementary material for: Aeolian sediment transport on Io from lava–frost interactions
Source: Nat Commun. 2022 Apr 19;13:2076. doi: 10.1038/s41467-022-29682-x (PMC9018742; doi:10.1038/s41467-022-29682-x)
Supplement: Supplementary file 3 — Source Data [file 41467_2022_29682_MOESM3_ESM.zip › galileo_ssi_image_ids.txt]

C0520795900R_EQUI_0E_0N.cub
C0520795900R_EQUI_0E_0N.cub.aux.xml
C0527347478R_EQUI_0E_0N.cub
C0539932065R_EQUI_0E_0N.cub
C0539932139R_EQUI_0E_0N.cub
C0539932165R_EQUI_0E_0N.cub
C0539932265R_EQUI_0E_0N.cub
C0539932265R_EQUI_0E_0N.cub.aux.xml
C0539932300R_EQUI_0E_0N.cub
C0539932300R_EQUI_0E_0N.cub.aux.xml
C0539932314R_EQUI_0E_0N.cub
C0539932314R_EQUI_0E_0N.cub.aux.xml
C0539932327R_EQUI_0E_0N.cub
C0539932327R_EQUI_0E_0N.cub.aux.xml
C0539932340R_EQUI_0E_0N.cub
C0539932340R_EQUI_0E_0N.cub.aux.xml
C0539932353R_EQUI_0E_0N.cub
C0539932353R_EQUI_0E_0N.cub.aux.xml
C0539932365R_EQUI_0E_0N.cub
C0539932365R_EQUI_0E_0N.cub.aux.xml
C0539936100R_EQUI_0E_0N.cub
C0539936100R_EQUI_0E_0N.cub.aux.xml
C0539936100R_EQUI_CLON0_CLAT0.cub
C0539936100R_EQUI_CLON0_CLAT0.cub.aux.xml
C0539936413R_EQUI_0E_0N.cub
galileo_ssi_image_ids.txt
