# Supplementary material for: Aeolian sediment transport on Io from lava–frost interactions
Source: Nat Commun. 2022 Apr 19;13:2076. doi: 10.1038/s41467-022-29682-x (PMC9018742; doi:10.1038/s41467-022-29682-x)
Supplement: Supplementary file 3 — Source Data [file 41467_2022_29682_MOESM3_ESM.zip › pds_data_query.txt]

Downloaded 6/30/20
PDS Rings, Target: Io, Instrument: Galileo SSI, Date: Min 1999-10-11T00:00:00.000
